# Supplementary material for: STIGMA: Single-cell tissue-specific gene prioritization using machine learning
Source: Am J Hum Genet. 2024 Jan 15;111(2):338–49. doi: 10.1016/j.ajhg.2023.12.011 (PMC10870135; doi:10.1016/j.ajhg.2023.12.011)
Supplement: Table S1. List of genes used for training the model [file mmc2.xlsx]

## Sheet: Limb training gene list
Negative class	Positive class
MRPL15	TFAP2B
TRAM1	RAB23
PTP4A1	GLI2
PMS1	UBE2T
NIF3L1	DDX59
NDUFB3	RBM8A
ATIC	NOTCH1
CXCR2	LMX1B
BCS1L	BBS5
MRPL44	HOXD13
RHBDD1	LRP4
CAB39	CKAP2L
ATG16L1	BMP2
HJURP	GDF5
FAM174A	SALL4
LAX1	GNAS
BTG2	EBP
ADIPOR1	PORCN
RNPEP	GPC3
STX6	ZIC3
TOR1AIP2	FLNA
TOR3A	FGD1
MRPS14	SMC1A
PRDX6	FANCB
ALDH9A1	BBS7
FCRL6	BBS12
ACKR1	FREM2
G0S2	SF3B4
CELF2	RBM8A
RSU1	BMPR1B
NSUN6	TMEM67
MSRB2	DVL1
ABI1	SEMA3D
SSNA1	LMBR1
DPP7	RBPJ
FBXW5	FRAS1
PHPT1	TBX3
LHX3	TBX5
DNLZ	BRCA2
MRPS2	DLX5
COQ4	SMO
ENDOG	HOXA13
PTRH1	WNT7A
RABEPK	EOGT
MRRF	CCND2
TIMM10	PDE3A
NR1H3	PTHLH
ALKBH3	MEGF8
APIP	FANCF
ZFYVE19	FGFR2
BLOC1S6	FIG4
GALK2	GRIP1
DTWD1	GLI1
IDH3B	FGFR1
MRPS26	SALL1
ITPA	WNT5A
MAVS	BMP4
TMEM230	ESCO2
CST3	DOCK6
PSMF1	BBS9
COMMD7	ALDH1A2
CDK5RAP1	BHLHA9
CPNE1	TBX4
WFDC13	BRIP1
ZSWIM1	MKS1
MMP9	NOG
OCSTAMP	FZD2
RNF114	GLI3
UCKL1	SFRP4
DGKK	ROR2
SRPX	PITX1
SEPTIN6	FGF10
SOX3	MYCN
IL2RG	SMOC1
POU3F4	TTC8
TSC22D3	NIPBL
ZFAND1	TRPS1
YTHDF3	RECQL4
ARMC1	COL2A1
MTFR1	SLX4
TBL1XR1	ERCC4
ECT2	TP63
TNIK	ARHGAP31
EXOSC8	SLC26A2
P2RY1	SMC3
CCNL1	IHH
PTX3	ZSWIM6
PPID
MRPL24
RRNAD1
PMF1
HAX1
MLLT11
CHD1L
MAB21L3
BCAS2
PROK1
LAMTOR5
GSTM4
GNAT2
AP1AR
PPA2
PTGFR
ASB17
FPGT
LRRC40
NBN
RMDN1
SLC35A1
SMIM8
NDUFB6
DCTN3
HINT2
TSTD2
MRPL50
TCEANC2
TMEM59
CMPK1
TMEM69
PRDX1
ERMAP
AKIRIN1
C1orf109
ZC3H12A
LSM10
TMEM222
PLA2G2C
RSC1A1
MIIP
TPRG1L
AURKAIP1
PUSL1
NOC2L
CRYGN
YES1
SLBP
TMEM129
MAN2B2
NSUN7
SCFD2
SRP72
GRSF1
SDAD1
SOWAHB
GLMN
TMED5
SRRD
CORO1C
POP5
FAM216A
SNRNP35
CHCHD2
CRCP
MLXIPL
NSUN5
PRKRIP1
FIS1
ZSCAN21
MCM7
DNAAF5
COX19
C7orf50
ZDHHC4
SLC46A3
N4BP2L2
RPA3
POTEA
ZC3HC1
CPA5
AKR1B10
PARP12
NDUFB2
MALSU1
TRA2A
GNG12
PTCD3
RNF181
ELMOD3
PRADC1
FAM136A
PCYOX1
EEFSEC
SLC41A3
LSM3
SUCLG2
THUMPD3
OGG1
MBD4
ADIPOR2
MAGOHB
ARNTL2
MRPS35
ERGIC2
LENG1
ISOC2
ISOC2
PRDM9
PPP1R13L
BLOC1S3
BCL3
ZNF226
MRPS12
PSENEN
U2AF1L4
RGS9BP
JOSD2
EMC10
NR1H2
VRK3
BCAT2
SERGEF
HTATIP2
LRRC28
KLHL25
MRPL46
AC091167.2
ZFAND6
RRP8
AKIP1
IPO7
LYRM1
C16orf54
ZNF688
ADAM12
MGMT
RNH1
SCT
PIDD1
POLR2L
ASCL2
SASH1
TSPYL1
ATG5
ASCC3
VGLL2
MICU1
ASCC1
TFAM
FGF22
POLR2E
GADD45B
MFSD12
APPL2
LTA4H
METAP2
C12orf29
CCDC59
MYF5
PHLDA1
AC073612.1
SLC35E3
TSFM
PCP2
PCID2
TMCO3
ERICH1
MCPH1
IKBKB
BRF2
LEPROTL1
CBR4
CPE
CILP2
DDX49
MPV17L2
MMAA
ITFG1
PHKB
LONP2
IRX3
OGFOD1
MT1B
SETD6
AGRP
NRN1L
NOB1
MVD
TRAPPC2L
RBM34
CHCHD1
NEK4
GNL3
OXNAD1
APEX1
ANG
SLC39A2
MRPL52
SDR39U1
PHF11
PHF11
NEIL2
MSRA
ELP3
SCARA3
DOK2
DIS3
UCHL3
PDGFD
FUT4
PPAN
MRPL4
TMED1
NXPE4
C11orf1
IMP3
SNUPN
MAN2C1
STOML1
SNAPC5
UCHL3
RAB11A
TMEM30A
CEP63
ANAPC13
MRPL3
ABHD14A
TEX264
SEMA3B
NME6
LRRFIP2
HIGD1A
CDCP1
POLM
ACTR2
PELI1
MPG
TIMD4
JMJD4
ATPAF2
DHRS7B
ELAC2
STX8
SAT2
ACADVL
MED11
RPAIN
C1QBP
MYBBP1A
UBE2G1
CYB5D2
TSR1
OVCA2
RPA1
TLCD2
TMEM199
TNFAIP1
CRLF3
AATF
MRM1
VMP1
MMD
NME2
LRRC59
MED1
ORMDL3
RARA
CCR7
KRT39
KLHL10
PSME3
SLC25A39
GOSR2
METTL2A
PECAM1
MIF4GD
TRIM65
PRPSAP1
GAA
RFNG
NARF
PITRM1
ECI2
SSR1
RIOK1
SNRNP48
SIRT5
NOL7
TPMT
NINJ1
SECISBP2
TIFAB
ERAP1
MSH3
LHFPL2
WDR41
NSA2
TAF9
TAF9
ANKRD55
ISL1
ZNF131
PTRHD1
UBXN2A
RHOB
RDH14
ACP1
SYPL1
ZNF277
EAPP
C14orf28
TMX1
MNAT1
CHURC1
COX16
COQ6
EIF2B2
SLIRP
SLC25A47
DLK1
RCOR1
NUDT14
IGHM
POLR2K
AZIN1
MRPL13
C8orf76
C8orf76
TATDN1
EFR3A
ZFAT
C8orf82
COMMD5
C8orf33
TXN2
ADSL
NDUFA6
ANO6
ENDOU
TMEM106C
CACNB3
ITGB7
TMEM186
NUBP1
TNFRSF17
VPREB1
LPP
WDR5B
FAM162A
TIMMDC1
POGLUT1
GTPBP8
NIT2
IFNAR1
TFB1M
TMEM242
THBS2
PDCD2
PRSS41
ECI1
GFER
FAHD1
NME3
C16orf91
JMJD8
RHOT2
MRPL28
CUTA
ZNF76
FGD2
GLO1
NDUFA7
TAPBP
HLA-DMA
FKBPL
LSM2
GPANK1
LTB
MUCL3
MRPL14
MAD2L1BP
POLR1C
RRP36
TBCC
MRPS10
TAF8
TREML2
SH3GL1
TICAM1
GPR108
FEZ2
COX7A2L
THADA
MIB1
RNF138
GALNT1
C18orf21
SRA1
WDR55
GNPDA1
YIPF5
CDO1
ATG12
AP3S1
COMMD10
SNX2
PRRC1
MPPE1
PSMG2
ME2
MRPL21
MRPL11
GPHA2
DNAJC4
NUDT22
LGALS12
POLR2G
SDHAF2
NMRK1
DMRT3
RLN1
PLGRKT
FRA10AC1
EXOSC1
MRPL43
GSTO1
RAB11FIP2
IL1RL1
RAB7B
RASGRP1
GPR34
ADAD1
S100A5
PPBP
CRYBA4
ADGRG6
RETN
SMPD3
TMEM114
GP5
LY6G6F
MYMK
CXCL10
COX8C
IL23A
CCL8
ICOS
CRYGB
LY9
BPIFB2
RNF138
ETNPPL
PLA2G2F
CLCNKA
ANGPTL7
TNFRSF18
AMTN
CLEC6A
SMCO3
SBK2
U2AF1L4
NKG7
LRRC10
TESPA1
MCEMP1
BCO1
OPN4
PHF11
PANX3
AQP9
GNAT1
SLFN14
ECI2
CDHR3
ACR
VPREB1
TSPO2
SRD5A2
PCDHA11
CTSW
GPR174
AREG
C1QL2
DUOXA2
SH2D1A
P2RY10
CLCNKA
CXCL9
LMOD2
FUT1
TRDC
CAMP
CLEC10A
CLEC10A
EPX
TRHR
RAB44
WNT8B
FCN1
LINGO4
PSAPL1
GFI1
C12orf50
CEBPE
GZMH
GZMH
GZMH
CCR9
CD300LB
GALR2
GCSAM
TPSAB1
TPSAB1
SLAMF8
MAGEA10
SIT1
PADI4
KLKB1
SLC34A1
BDKRB1
MSLNL
ATP6V0D2
ORM1
IL22RA2
APOF
NKX6-2
VPREB3
BEST2
FOXR1
CXCR6
CTSE
XCL1
CD2
CD3D
THTPA
FETUB
MBL2
LRP2
EN2
CABP5
SCGB3A2
KHDC3L
GP1BA
XCR1
PRDX6
APOA5
SOX1
POTEA
TLR8
C12orf71
CD209
MFRP
CRYBA1
PTPN20

## Sheet: Heart training gene list
Negative class	Positive class
NOC2L	GRHL3
ACAP3	KCNA2
PUSL1	GJC2
CPSF3L	IHH
GLTPD1	SCN11A
AURKAIP1	BFSP2
CCNL2	PHOX2B
MRPL20	NKX2-5
RER1	COL10A1
TPRG1L	HOXA13
C1orf174	MNX1
THAP3	KCNT1
VAMP3	NODAL
CTNNBIP1	PITX3
DFFA	KCNJ11
SRM	GUCY2C
EXOSC10	PTHLH
KIAA2013	NKX2-1
MIIP	DLL4
CASP9	KBTBD13
SZRD1	HSF4
AKR7A2	FOXF1
PQLC2	FOXC2
MUL1	CRYBA1
PITHD1	GFAP
PNRC2	TBX4
SRSF10	SCN4A
SYF2	ACTG1
TMEM50A	COMP
MTFR1L	SCN1B
ZNF593	CRX
GPN2	GDF5
TMEM222	CRYAA
RPA2	TBX1
DNAJC8	CRYBB1
ATPIF1	CRYBA4
PHACTR4
TRNAU1AP
PEF1
BSDC1
ZBTB8OS
YARS
SMIM12
ADPRHL2
TRAPPC3
LSM10
MRPS15
MEAF6
GNL2
C1orf109
YRDC
C1orf122
UTP11L
NDUFS5
KIAA0754
NFYC
PPIH
C1orf50
CCDC23
EBNA1BP2
MED8
DPH2
DMAP1
ERI3
HECTD3
AKR1A1
GPBP1L1
TMEM69
MKNK1
EFCAB14
TXNDC12
KTI12
CC2D1B
SELRC1
C1orf123
YIPF1
LRRC42
TMEM59
TCEANC2
MRPL37
TTC4
TM2D1
LEPROT
MIER1
LRRC40
SRSF11
FPGT
RABGGTB
RPF1
C1orf52
GTF2B
RBMXL1
TMED5
DNTTIP2
RWDD3
RTCA
DPH5
STXBP3
GSTM4
STRIP1
LAMTOR5
WDR77
ATP5F1
BCAS2
SIKE1
MAN1A2
WDR3
SEC22B
POLR3C
RNF115
BOLA1
MRPS21
CERS2
FAM63A
PRUNE
SCNM1
LYSMD1
VPS72
PIP5K1A
MRPL9
SNAPIN
SLC39A1
JTB
C1orf43
SCAMP3
DAP3
SLC25A44
PMF1
SMG5
APOA1BP
GPATCH4
RRNAD1
MRPL24
HDGF
USF1
PFDN2
NIT1
B4GALT3
MGST3
ALDH9A1
TADA1
CREG1
BLZF1
METTL18
SCYL3
PRDX6
FAM20B
TOR3A
TOR1AIP2
ACBD6
UCHL5
GLRX2
TMEM9
TIMM17A
RNPEP
ZBED6
EIF2D
DIEXF
NENF
EPRS
BPNT1
CNIH4
SRP9
SDE2
ACBD3
PARP1
SNAP47
JMJD4
MRPL55
GUK1
RNF187
RAB4A
SPHAR
ABCB10
TSNAX
NTPCR
TOMM20
RBM34
TFB2M
CNST
SH3BP5L
ACP1
TMEM18
ADI1
ITGB1BP1
IAH1
NOL10
RDH14
TTC32
LAPTM4A
HS1BP3
UBXN2A
SF3B14
PTRHD1
TMEM214
PREB
ATRAID
SNX17
GPN1
SUPT7L
MRPL33
BRE
DPY30
YIPF4
FAM98A
FEZ2
CEBPZ
ATL2
COX7A2L
THADA
ERLEC1
RTN4
VRK2
COMMD1
LGALSL
PNO1
SNRNP27
PCYOX1
FAM136A
TEX261
PRADC1
DUSP11
MRPL53
AUP1
POLE4
MRPL19
TGOLN2
VAMP5
RNF181
USP39
IMMT
MRPL35
KRCC1
MRPS5
CIAO1
CNNM3
ANKRD39
COX5B
ACTR1B
UNC50
MRPL30
MITD1
MRPL30
TXNDC9
MRPS9
C2orf49
UXS1
CHCHD5
SLC20A1
SLC35F5
DDX18
INSIG2
C2orf76
TMEM177
MKI67IP
POLR2D
MZT2B
IMP4
FAM168B
MZT2A
UBXN4
DARS
ARL5A
STAM2
PRPF40A
SSB
OLA1
CIR1
SCRN3
ATP5G3
KIAA1715
CWC22
UBE2E3
WDR75
ASNSD1
ORMDL1
GTF3C3
COQ10B
C2orf47
NIF3L1
NOP58
WDR12
EEF1B2
METTL21A
TMBIM1
RNF25
FAM134A
ZFAND2B
STK16
ACSL3
RHBDD1
CAB39
COPS7B
EIF4E2
ASB1
MYEOV2
MTERFD2
HDLBP
THAP4
ARL8B
THUMPD3
TADA3
RPUSD3
EMC3
TATDN2
SEC13
TAMM41
MKRN2
CHCHD4
LSM3
CAPN7
EAF1
DPH3
OXNAD1
RAB5A
CMC1
AZI2
LRRFIP2
GORASP1
ZNF620
SEC22C
SS18L2
HIGD1A
TCAIM
ZNF197
KIAA1143
TMEM42
ZDHHC3
EXOSC7
CCDC12
SCAP
ELP6
NME6
CCDC51
NCKIPSD
ARIH2OS
WDR6
QARS
CCDC71
USP4
APEH
MON1A
HEMK1
TEX264
PARP3
ABHD14A
GNL3
SPCS1
NEK4
ACTR8
SELK
PDE12
KCTD6
THOC7
SUCLG2
TMF1
UBA3
PPP4R2
C3orf38
NIT2
ABHD10
ATG3
GTPBP8
C3orf17
NAA50
NDUFB4
GOLGB1
FAM162A
WDR5B
PARP9
DIRC2
SNX4
SLC41A3
TPRA1
EEFSEC
RPN1
COPG1
H1FX
MBD4
PIK3R4
SRPRB
ANAPC13
NCK1
RNF7
C3orf58
EIF2A
SELT
DHX36
NMD3
MYNN
ZMAT3
ZNF639
MFN1
MRPL47
NDUFB5
PARL
ABCF3
POLR2H
MAGEF1
TMEM41A
TBCCD1
LSG1
PIGX
NCBP2
FYTTD1
ZNF721
MAEA
CRIPAK
TMEM129
HAUS3
NOP14
TMEM128
MAN2B2
MRFAP1
MRFAP1L1
BLOC1S4
TBC1D14
GRPEL1
ACOX3
LAP3
CCDC149
TBC1D1
TMEM33
OCIAD1
DCUN1D4
SCFD2
EXOC1
PAICS
NOA1
POLR2B
UTP3
GRSF1
RCHY1
SDAD1
NUP54
MRPL1
ENOPH1
MRPS18C
KLHL8
NUDT9
PYURF
PDLIM5
METAP1
UBE2D3
PLA2G12A
METTL14
C4orf3
NDUFC1
SETD7
SCOC
ZNF330
USP38
ANAPC10
TMEM184C
ARFIP1
PPID
TMEM192
CBR4
C4orf27
SAP30
DCTD
CASP3
KIAA1430
SNX25
CCDC127
PDCD6
BRD9
CLPTM1L
MRPL36
MED10
PAPD7
FAM173B
ZNF622
DROSHA
GOLPH3
TARS
RAD1
WDR70
TTC33
PRKAA1
MRPS30
PELO
DHX29
GPBP1
DIMT1
SREK1IP1
PPWD1
TRAPPC13
SLC30A5
TAF9
RAD17
MRPS27
NSA2
POLK
WDR41
TBCA
PAPD4
ZCCHC9
COX7C
CCNH
LYSMD3
RIOK2
FAM174A
SRP19
REEP5
FEM1C
TMED7
ATG12
AP3S1
COMMD10
CSNK1G3
PHAX
PRRC1
ZCCHC10
C5orf15
SKP1
UBE2B
SEC24A
ANKHD1
SLC35A4
WDR55
HARS
ZMAT2
HDAC3
KIAA0141
RNF14
GNPDA1
TIGD6
TNIP1
ANXA6
ATOX1
G3BP1
FAM114A2
MFAP3
SAP30L
MRPL22
MED7
TTC1
CCNG1
NUDCD2
MAT2B
RARS
PANK3
RPL26L1
ATP6V0E1
BNIP1
BOD1
KIAA1191
NOP16
HIGD2A
CLTB
TSPAN17
TMED9
RMND5B
RUFY1
MAPK9
DUSP22
WRNIP1
PSMG4
FAM50B
ECI2
SSR1
RIOK1
SNRNP48
EEF1E1
PAK1IP1
TMEM14C
TMEM14B
SIRT5
NOL7
FAM8A1
DEK
MRS2
ACOT13
ABT1
ZNRD1
PPP1R11
TRIM26
ABCF1
MRPS18B
MDC1
FLOT1
GTF2H4
C6orf47
GPANK1
ABHD16A
LSM2
NELFE
FKBPL
RNF5
SLC39A7
VPS52
WDR46
CUTA
C6orf1
NUDT3
TAF11
ZNF76
KCTD20
C6orf89
GLO1
MED20
TAF8
MRPS10
TBCC
RPL7L1
RRP36
KLC4
MRPL2
TJAP1
YIPF3
MAD2L1BP
MRPS18A
MRPL14
SLC35B2
MUT
ICK
KIAA1586
C6orf57
COX7A2
TMEM30A
SENP6
HMGN3
IBTK
SMIM8
UFL1
ASCC3
PREP
SNX3
AMD1
GTF3C6
RPF2
KIAA1919
NT5DC1
GOPC
SERINC1
ECHDC1
HBS1L
BCLAF1
VTA1
LTV1
PPIL4
GINM1
TFB1M
TMEM242
DYNLT1
MRPL18
C6orf120
PHF10
FAM120B
PDCD2
HEATR2
COX19
C7orf50
PSMG3
FTSJ2
CHST12
RBAK
EIF2AK1
DAGLB
ZDHHC4
RPA3
SNX13
TOMM7
NUPL2
MALSU1
TRA2A
CBX3
HIBADH
TAX1BP1
GGCT
GARS
LSM5
PSMA2
MRPL32
COA1
URGCP
UBE2D4
POLM
POLD2
YKT6
DDX56
TMED4
H2AFV
PURB
TBRG4
HUS1
MRPS17
MRPS17
ZNF138
CRCP
RABGEF1
TYW1
POM121
NSUN5
WBSCR22
POM121C
STYXL1
GTPBP10
PDAP1
PTCD1
ATP5J2-PTCD1
CPSF4
ATP5J2
ZNF394
FAM200A
ZNF655
ZSCAN21
ZNF3
MCM7
LAMTOR4
POP7
TRIM56
ZNHIT1
FIS1
PRKRIP1
POLR2J
ARMC10
SYPL1
HBP1
BCAP29
THAP5
DNAJB9
ZNF277
TMEM168
NAA38
NDUFA5
GCC1
METTL2B
CALU
ATP6V1F
MKLN1
CHCHD3
EXOC4
C7orf49
LUZP6
C7orf55
C7orf55-LUC7L2
ADCK2
NDUFB2
MRPS33
GSTK1
ZNF398
REPIN1
FASTK
TMUB1
ABCF2
NUB1
NOM1
ERICH1
MSRA
PINX1
NEIL2
ZDHHC2
PCM1
R3HCC1
ENTPD4
CCDC25
ELP3
TMEM66
DCTN6
PPP2CB
PROSC
BRF2
LSM1
BAG4
TM2D2
GOLGA7
AGPAT6
UBE2V2
ATP6V1H
MRPL15
CHCHD7
IMPAD1
SDCBP
MTFR1
RRS1
UBE2W
ZBTB10
ZFAND1
C8orf59
RMDN1
CPNE3
OSGIN2
RBM12B
KIAA1429
MTERFD1
MTDH
COX6C
POLR2K
ANKRD46
ZNF706
ATP6V1C1
DCAF13
EIF3E
EMC2
NUDCD1
EBAG9
EIF3H
UTP23
MRPL13
ZHX2
DERL1
C8orf76
ZHX1-C8ORF76
TRMT12
TATDN1
KIAA0196
EFR3A
CHRAC1
GLI4
TIGD5
TSTA3
ZNF623
GRINA
EXOSC4
SHARPIN
FBXL6
VPS28
CYHR1
MFSD3
LRRC14
C8orf82
ZNF7
COMMD5
C8orf33
AK3
PLGRKT
RANBP6
SNAPC3
RRAGA
NDUFB6
BAG1
CHMP5
NFX1
DCAF12
NUDT2
RPP25L
DCTN3
STOML2
CREB3
RGP1
HINT2
ZCCHC7
ZBTB5
POLR1E
TOMM5
FAM122A
SMC5
RFK
C9orf64
RMI1
IARS
NOL8
C9orf89
NINJ1
FAM120AOS
HIATL1
TSTD2
SEC61B
STX17
MSANTD3
MRPL50
ZNF189
FAM206A
HDHD3
POLE3
ATP6V1G1
PSMD5
STOM
RBM18
MRRF
ZBTB6
ARPC5L
GOLGA1
RABEPK
PTRH1
CDK9
FPGS
PTGES2
C9orf16
TRUB2
URM1
FAM73B
NTMT1
ASB6
TOR1B
C9orf78
GPR107
UCK1
GTF3C5
SURF6
NACC2
C9orf69
SDCCAG3
SEC16A
TMEM141
PHPT1
FBXW5
DPP7
SSNA1
TMEM203
NELFB
C9orf37
IDI1
FAM208B
FBXO18
ATP5C1
CDC123
PRPF18
HSPA14
RPP38
NSUN6
COMMD3
BMI1
MSRB2
ABI1
ZNF438
ZNF33A
ZNF37A
ZNF32
ZNF22
CSTF2T
CISD1
ADO
REEP3
VPS26A
SAR1A
PPA1
ANAPC16
DNAJB12
ECD
DNAJC9
ANXA7
CHCHD1
AP3M1
SAMD8
EIF5AL1
GHITM
FAM35A
RPP30
TNKS2
IDE
FRA10AC1
ZNF518A
ZDHHC16
MMS19
UBTD1
BLOC1S2
FAM178A
MRPL43
C10orf2
POLL
FBXW4
C10orf76
NOLC1
GBF1
FBXL15
CUEDC2
WBP1L
OBFC1
GSTO1
XPNPEP1
SMNDC1
VTI1A
CASP7
FAM204A
PRDX3
SEC23IP
ATE1
NSMCE4A
PLEKHA1
C10orf88
LHPP
FAM175B
BCCIP
DHX32
GLRX3
RIC8A
SIRT3
RNH1
PHRF1
POLR2L
CHID1
TOLLIP
MRPL23
TSSC4
CARS
ZNF195
TIMM10B
TIMM10B
RRP8
MRPL17
AKIP1
TMEM9B
TMEM41B
ZNF143
RNF141
C11orf58
SERGEF
TSG101
UEVLD
LIN7C
ARL14EP
EIF3M
NAT10
APIP
COMMD9
HSD17B12
ALKBH3
CD82
CRY2
ARFGAP2
PTPMT1
KBTBD4
KBTBD4
MTCH2
TIMM10
C11orf31
MRPL16
CCDC86
TMEM258
FEN1
TUT1
MTA2
C11orf83
TTC9C
POLR2G
TMEM223
TMEM179B
WDR74
TRPT1
NUDT22
DNAJC4
BAD
TRMT112
PRDX5
ATG2A
ZFPL1
MRPL49
SSSCA1
MUS81
DRAP1
EIF1AD
YIF1A
BRMS1
MRPL11
RPS6KB2
TMEM134
C11orf24
MRPL21
RNF121
ANAPC15
MRPL48
COA4
CLNS1A
INTS4
NDUFC2-KCTD14
KCTD21
CREBZF
C11orf73
TAF1D
BIRC2
AASDHPPT
DDX10
FDX1
C11orf1
C11orf57
TIMM8B
ZW10
RBM7
ZNF259
PCSK7
ATP5L
H2AFX
TBRG1
FAM118B
SNX19
THYN1
ADIPOR2
MRPL51
COPS7A
PHB2
M6PR
DUSP16
DDX47
HEBP1
DERA
CMAS
LYRM5
FGFR1OP2
MED21
MRPS35
ERGIC2
IPO8
METTL20
PPHLN1
ZCRB1
RPAP3
SLC48A1
TMEM106C
ASB8
ZNF641
DDX23
PRKAG1
TUBA1C
MCRS1
TMBIM6
ATF1
LETMD1
TFCP2
C12orf44
SPRYD3
ZNF740
MFSD5
PFDN5
C12orf10
ATP5G2
SMUG1
BLOC1S1
CD63
ORMDL2
WIBG
RAB5B
ZC3H10
NACA
ZBTB39
MARS
TSPAN31
CTDSP2
TMEM5
C12orf66
TMBIM4
SLC35E3
TMEM19
RAB21
TBC1D15
ATXN7L3B
KRR1
CCDC59
C12orf29
MRPL42
NR2C1
VEZT
METAP2
UHRF1BP1L
ARL1
CHPT1
NFYB
TXNRD1
C12orf45
APPL2
C12orf23
MTERFD3
PWP1
PRDM4
FICD
ALKBH2
GLTP
GPN3
MAPKAPK5
DDX54
C12orf52
TPCN1
PLBD2
RBM19
RFC5
PEBP1
PRKAB1
TRIAP1
RNF10
POP5
ANAPC5
RNF34
PSMD9
ARL6IP4
C12orf65
CDK2AP1
SNRNP35
CCDC92
ZNF664
UBC
SLC15A4
FBRSL1
PGAM5
GOLGA3
SAP18
MRP63
MTMR6
GTF3A
MTIF3
LNX2
SLC46A3
N4BP2L2
ALG5
MRPS31
WBP4
KBTBD7
GTF2F2
ESD
MED4
FNDC3A
SPRYD7
DHRS12
UTP14C
VPS36
SUGT1
TDRD3
DIS3
COMMD6
UCHL3
BIVM-ERCC5
ANKRD10
PCID2
TMCO3
CDC16
CCNB1IP1
APEX1
METTL17
ARHGEF40
RAB2B
METTL3
DAD1
ABHD4
OXA1L
MRPL52
RBM23
HAUS4
C14orf119
BCL2L2-PABPN1
NGDN
THTPA
DCAF11
PSME1
EMC9
TM9SF1
CHMP4A
MDP1
GMPR2
RABGGTA
NOP9
KHNYN
SDR39U1
HEATR5A
EAPP
SNX6
FAM177A1
KIAA0391
KIAA0391
PNN
CTAGE5
C14orf28
FKBP3
RPL36AL
KLHDC2
ARF6
ATP5S
SAV1
TMX1
C14orf166
GNPNAT1
SOCS4
KTN1
AP5M1
ACTR10
TIMM9
JKAMP
PCNXL4
MNAT1
WDR89
ZBTB25
CHURC1
FNTB
ATP6V1D
VTI1B
EXD2
SYNJ2BP-COX16
SYNJ2BP
MED6
ZFYVE1
ZNF410
FCF1
C14orf1
ALKBH1
SLIRP
NRDE2
TTC7B
CPSF2
GOLGA5
C14orf142
ATG2B
SETD3
WDR25
CINP
APOPT1
SIVA1
NUDT14
NDNL2
C15orf57
RMDN3
DNAJC17
ZFYVE19
TMEM87A
LRRC57
TMEM62
CCNDBP1
ZSCAN29
SERF2
CASC4
SPATA5L1
DUT
GALK2
DTWD1
MAPK6
CCPG1
ZNF280D
SLTM
BNIP2
NARG2
LACTB
RPS27L
FAM96A
OAZ2
SNAPC5
MAP2K5
STOML1
UBL7
CLK3
ULK3
SCAMP2
MAN2C1
SNUPN
IMP3
RCN2
HMG20A
WDR61
ZFAND6
EFTUD1
SEC11A
KLHL25
MRPL46
MRPS11
PEX11A
AP3S2
C15orf38-AP3S2
NGRN
MAN2A2
HDDC3
LRRC28
LYSMD4
LINS
VIMP
TM2D3
SNRNP25
MPG
MRPL28
RAB40C
C16orf13
RHOT2
JMJD8
WDR24
METRN
FAM173A
NARFL
TSR3
C16orf91
HN1L
NME3
SPSB3
NUBP2
HAGH
FAHD1
ZNF598
MLST8
PGP
E4F1
ECI1
ATP6V0C
TCEB2
NAA60
ZSCAN32
ZNF174
NAA60
TRAP1
DNAJA3
HMOX2
MGRN1
TMEM186
NUBP1
DEXI
TXNDC11
RSL1D1
BFAR
NTAN1
RRN3
FOPNL
GDE1
C16orf62
LYRM1
POLR3E
DCTN5
NSMCE1
NFATC2IP
SPNS1
PAGR1
PAGR1
CDIPT
TMEM219
INO80E
PPP4C
ZNF48
DCTPP1
ZNF764
ZNF688
PRR14
STX4
ZNF668
ITFG1
LONP2
N4BP1
AKTIP
OGFOD1
FAM192A
POLR2C
SETD6
NAE1
FAM96B
E2F4
GFOD2
EDC4
PSKH1
TANGO6
CIRH1A
NIP7
CYB5B
NOB1
AARS
DDX19B
FUK
IST1
TXNL4B
PSMD7
WDR59
GABARAPL2
KARS
CMC2
ATMIN
HSBP1
USP10
TCF25
DEF8
RNMTL1
SRR
TSR1
METTL16
EMC6
CYB5D2
MYBBP1A
MED11
PSMB6
RNF167
SPAG7
ZNF232
RPAIN
DHX33
MIS12
TXNDC17
MED31
RNASEK
C17orf49
GABARAP
GPS2
TMEM256
SAT2
LSMD1
TRAPPC1
C17orf59
STX8
ADPRM
ZSWIM7
DRG2
TVP23B
DHRS7B
POLDIP2
KIAA0100
SDF2
FLOT2
NSRP1
BLMH
GOSR1
TEFM
UTP6
ZNF207
ZNF830
LIG3
MRM1
AATF
DUSP14
MRPL45
CISD3
CWC25
STARD3
MIEN1
MED24
CASC3
ACLY
NKIRAS2
FAM134C
VPS25
AARSD1
NBR1
DHX8
TMEM101
TMUB2
SLC25A39
DCAKD
CDC27
MRPL10
CALCOCO2
SNF8
SLC35B1
PDK2
MRPL27
LRRC59
RSAD1
NME1-NME2
COX11
SUPT4H1
TUBD1
METTL2A
FTSJ3
TEX2
NOL11
ICT1
ATP5H
ARMC7
NT5C
MIF4GD
KIAA0195
SAP30BP
TRIM65
MRPL38
SRP68
PRPSAP1
MFSD11
C17orf70
CCDC137
HGS
ANAPC11
RFNG
OGFOD3
HEXDC
NARF
FOXK2
USP14
MYL12B
ZBTB14
RALBP1
VAPA
MPPE1
SEH1L
RIOK3
ZNF397
GALNT1
C18orf21
PIK3C3
C18orf32
ME2
MBD2
NARS
TIMM21
ZADH2
PQLC1
RBFA
TPGS1
BSG
MED16
POLR2E
ATP5D
MIDN
PLEKHJ1
OAZ1
LSM7
SPPL2B
TIMM13
SLC39A3
THOP1
DOHH
MFSD12
MRPL54
SIRT6
CCDC94
MPND
UBXN6
PLIN3
C19orf70
GTF2F1
GPR108
TIMM44
ZNF414
ZNF121
ZNF561
UBL5
PPAN
MRPL4
ATG4D
QTRT1
TMED1
TMEM205
ECSIT
ZNF491
WDR83OS
C19orf43
PRDX2
DNASE2
GADD45GIP1
STX10
CCDC130
MRI1
C19orf53
SAMD1
NDUFB7
ILVBL
AKAP8
FAM32A
SLC35E1
USE1
OCEL1
PGLS
CCDC124
MPV17L2
LSM4
PGPEP1
KXD1
C19orf60
DDX49
ARMC6
TMEM161A
MEF2BNB
NR2C2AP
ZNF506
ZNF91
POP4
URI1
ZNF507
PDCD5
CEBPG
LSM14A
ZNF181
TMEM147
U2AF1L4
POLR2I
TBCB
CAPNS1
PSMD8
EIF3K
ECH1
SIRT2
NFKBIB
MRPS12
PAF1
MED29
EID2
PSMC4
ADCK4
ITPKC
SNRPA
ATP5SL
ZNF574
ZNF526
IRGQ
ZNF576
ZNF226
GEMIN7
MYPOP
NAPA
GRWD1
NUCB1
PIH1D1
AKT1S1
VRK3
NR1H2
JOSD2
ZNF649
ZNF480
ZNF347
NDUFA3
TFPT
LENG1
HSPBP1
ISOC2
FIZ1
ZNF580
ZNF419
ZNF134
ZNF814
ZNF274
ZNF446
ZBTB45
CHMP2A
MZF1
ZCCHC3
PSMF1
NSFL1C
ZNF343
MRPS26
UBOX5
FASTKD5
MAVS
TMEM230
CDS2
CRLS1
TMX4
ESF1
SNRPB2
SNX5
CSRP2BP
NAA20
CRNKL1
NXT1
ENTPD6
COMMD7
CDK5RAP1
PXMP4
RALY
DYNLRB1
ACSS2
TRPC4AP
EIF6
ERGIC3
CPNE1
ROMO1
SCAND1
AAR2
C20orf24
CTNNBL1
TTI1
RPRD1B
ACTR5
SYS1
DNTTIP1
ACOT8
ZSWIM1
SLC35C2
DDX27
UBE2V1
TMEM189
PFDN4
FAM210B
RTFDC1
RAB22A
NELFCD
SLMO2
OGFR
ARFRP1
ZGPAT
TPD52L2
UCKL1
ATP5J
USP16
C21orf59
IFNAR1
TMEM50B
GART
ATP5O
MRPS6
RCAN1
DSCR3
WRB
RRP1
PWP2
C21orf33
C21orf2
UBE2G2
SUMO3
CECR5
BCL2L13
DGCR14
MRPL40
C22orf29
TRMT2A
DGCR6L
THAP7
SRRD
TFIP11
PITPNB
HSCB
RHBDD3
THOC5
ZMAT5
UQCR10
MTMR3
RNF185
HMGXB4
NOL12
MICALL1
POLR2F
PICK1
SUN2
TAB1
ATF4
RPS19BP1
SGSM3
L3MBTL2
RANGAP1
TEF
DESI1
SREBF2
POLDIP3
ARFGAP3
PACSIN2
MCAT
SAMM50
PPARA
CERK
SELO
PPP6R2
LMF2
NCAPH2
SYAP1
ACOT9
MID1IP1
UXT
TIMM17B
MAGED1
FAM104B
ZXDA
PDZD11
UPRT
PBDC1
APOOL
ARMCX3
ARMCX5
FAM199X
PSMD10
FAM127B
UBE2NL
CXorf40A
CD99L2
FAM58A
IDH3G
TMEM187
UBL4A
FUNDC2
PNRC2
SRSF10
