# Supplementary material for: STIGMA: Single-cell tissue-specific gene prioritization using machine learning
Source: Am J Hum Genet. 2024 Jan 15;111(2):338–49. doi: 10.1016/j.ajhg.2023.12.011 (PMC10870135; doi:10.1016/j.ajhg.2023.12.011)
Supplement: Table S2. STIGMA-ranked genes for congenital limb malformations [file mmc3.xlsx]

## Sheet: STIGMA_limb
Gene	Gene_short_name	Disease_association_probability	Positive_control	Negative_control	CDG
ENSMUSG00000041133	SMC1A	1	yes	no	no
ENSMUSG00000054252	FGFR3	1	no	no	yes
ENSMUSG00000018263	TBX5	1	yes	no	no
ENSMUSG00000035245	EOGT	1	yes	no	no
ENSMUSG00000000094	TBX4	1	yes	no	no
ENSMUSG00000052430	BMPR1B	0.995	yes	no	no
ENSMUSG00000055653	GPC3	0.99	yes	no	no
ENSMUSG00000000184	CCND2	0.99	yes	no	no
ENSMUSG00000021136	SMOC1	0.99	yes	no	no
ENSMUSG00000021464	ROR2	0.989808	yes	no	no
ENSMUSG00000063145	BBS5	0.985	yes	no	no
ENSMUSG00000031168	EBP	0.985	yes	no	no
ENSMUSG00000067860	ZIC3	0.985	yes	no	no
ENSMUSG00000047757	FANCB	0.985	yes	no	no
ENSMUSG00000037169	MYCN	0.985	yes	no	no
ENSMUSG00000022545	ERCC4	0.985	yes	no	no
ENSMUSG00000024974	SMC3	0.985	yes	no	no
ENSMUSG00000027253	LRP4	0.98	yes	no	no
ENSMUSG00000027523	GNAS	0.98	yes	no	no
ENSMUSG00000049488	TMEM67	0.98	yes	no	no
ENSMUSG00000041147	BRCA2	0.98	yes	no	no
ENSMUSG00000025407	GLI1	0.98	yes	no	no
ENSMUSG00000031565	FGFR1	0.98	yes	no	no
ENSMUSG00000031665	SALL1	0.98	yes	no	no
ENSMUSG00000022034	ESCO2	0.98	yes	no	no
ENSMUSG00000035919	BBS9	0.98	yes	no	no
ENSMUSG00000041741	PDE3A	0.979808	yes	no	no
ENSMUSG00000022483	COL2A1	0.979808	yes	no	no
ENSMUSG00000026404	DDX59	0.975	yes	no	no
ENSMUSG00000027358	BMP2	0.975	yes	no	no
ENSMUSG00000038259	GDF5	0.975	yes	no	no
ENSMUSG00000037325	BBS7	0.975	yes	no	no
ENSMUSG00000029755	DLX5	0.975	yes	no	no
ENSMUSG00000038203	HOXA13	0.97	yes	no	no
ENSMUSG00000050288	FZD2	0.97	yes	no	no
ENSMUSG00000021732	FGF10	0.97	yes	no	no
ENSMUSG00000038679	TRPS1	0.97	yes	no	no
ENSMUSG00000092118	FANCF	0.965	yes	no	no
ENSMUSG00000021835	BMP4	0.965	yes	no	no
ENSMUSG00000048616	NOG	0.965	yes	no	no
ENSMUSG00000004768	RAB23	0.96	yes	no	no
ENSMUSG00000051444	BBS12	0.96	yes	no	no
ENSMUSG00000039191	RBPJ	0.96	yes	no	no
ENSMUSG00000039738	SLX4	0.96	yes	no	no
ENSMUSG00000048776	PTHLH	0.955	yes	no	no
ENSMUSG00000034329	BRIP1	0.955	yes	no	no
ENSMUSG00000038765	LMX1B	0.95	yes	no	no
ENSMUSG00000021994	WNT5A	0.95	yes	no	no
ENSMUSG00000020900	MYH10	0.95	no	no	yes
ENSMUSG00000030849	FGFR2	0.949808	yes	no	no
ENSMUSG00000031328	FLNA	0.945	yes	no	no
ENSMUSG00000028452	VCP	0.945	no	no	yes
ENSMUSG00000032198	DOCK6	0.945	yes	no	no
ENSMUSG00000022141	NIPBL	0.945	yes	no	no
ENSMUSG00000038374	RBM8A	0.94	yes	no	no
ENSMUSG00000034813	GRIP1	0.94	yes	no	no
ENSMUSG00000038379	TTK	0.94	no	no	yes
ENSMUSG00000022367	HAS2	0.94	no	no	yes
ENSMUSG00000034320	SLC26A2	0.94	yes	no	no
ENSMUSG00000010721	LMBR1	0.935	yes	no	no
ENSMUSG00000044243	BHLHA9	0.935	yes	no	no
ENSMUSG00000021506	PITX1	0.93	yes	no	no
ENSMUSG00000078184	RBM8A	0.925	yes	no	no
ENSMUSG00000068856	SF3B4	0.925	yes	no	no
ENSMUSG00000040254	SEMA3D	0.925	yes	no	no
ENSMUSG00000020893	PER1	0.92	no	no	yes
ENSMUSG00000002748	BAZ1B	0.915	no	no	yes
ENSMUSG00000025927	TFAP2B	0.91	yes	no	no
ENSMUSG00000006005	TPR	0.91	no	no	yes
ENSMUSG00000026864	HSPA5	0.91	no	no	yes
ENSMUSG00000051224	TCEANC	0.91	no	no	yes
ENSMUSG00000029071	DVL1	0.91	yes	no	no
ENSMUSG00000018604	TBX3	0.91	yes	no	no
ENSMUSG00000045039	MEGF8	0.91	yes	no	no
ENSMUSG00000013584	ALDH1A2	0.91	yes	no	no
ENSMUSG00000021318	GLI3	0.91	yes	no	no
ENSMUSG00000024112	CACNA1H	0.91	no	no	yes
ENSMUSG00000048402	GLI2	0.909808	yes	no	no
ENSMUSG00000026923	NOTCH1	0.905	yes	no	no
ENSMUSG00000022799	ARHGAP31	0.904808	yes	no	no
ENSMUSG00000027547	SALL4	0.9	yes	no	no
ENSMUSG00000028580	PUM1	0.9	no	no	yes
ENSMUSG00000061533	CEP128	0.9	no	no	yes
ENSMUSG00000024169	IFT140	0.9	no	no	yes
ENSMUSG00000019432	DDX39B	0.9	no	no	yes
ENSMUSG00000026110	MGAT4A	0.895	no	no	yes
ENSMUSG00000031169	PORCN	0.895	yes	no	no
ENSMUSG00000038564	IFT172	0.895	no	no	yes
ENSMUSG00000029405	G3BP2	0.895	no	no	yes
ENSMUSG00000039031	ARHGAP18	0.895	no	no	yes
ENSMUSG00000023169	SLC38A1	0.895	no	no	yes
ENSMUSG00000022510	TP63	0.895	yes	no	no
ENSMUSG00000034906	NCAPH	0.894808	no	no	yes
ENSMUSG00000047793	SNED1	0.89	no	no	yes
ENSMUSG00000044647	CSRNP3	0.89	no	no	yes
ENSMUSG00000032238	RORA	0.89	no	no	yes
ENSMUSG00000079259	TRIM71	0.89	no	no	yes
ENSMUSG00000022658	TAGLN3	0.89	no	no	yes
ENSMUSG00000059208	HNRNPM	0.89	no	no	yes
ENSMUSG00000029765	PLXNA4	0.889808	no	no	yes
ENSMUSG00000025658	CNKSR2	0.885	no	no	yes
ENSMUSG00000022309	ANGPT1	0.885	no	no	yes
ENSMUSG00000038175	MYLIP	0.884808	no	no	yes
ENSMUSG00000001819	HOXD13	0.88	yes	no	no
ENSMUSG00000048327	CKAP2L	0.88	yes	no	no
ENSMUSG00000051177	PLCB1	0.88	no	no	yes
ENSMUSG00000034480	DIAPH2	0.88	no	no	yes
ENSMUSG00000041313	SLC7A1	0.88	no	no	yes
ENSMUSG00000004500	ZNF324	0.88	no	no	yes
ENSMUSG00000022185	ACIN1	0.88	no	no	yes
ENSMUSG00000026074	MAP4K4	0.875	no	no	yes
ENSMUSG00000026708	CENPL	0.875	no	no	yes
ENSMUSG00000026657	FRMD4A	0.875	no	no	yes
ENSMUSG00000031189	AFF2	0.875	no	no	yes
ENSMUSG00000027684	MECOM	0.875	no	no	yes
ENSMUSG00000028519	DAB1	0.875	no	no	yes
ENSMUSG00000033214	SLITRK5	0.875	no	no	yes
ENSMUSG00000000305	CDH4	0.87	no	no	yes
ENSMUSG00000078773	RAD54B	0.87	no	no	yes
ENSMUSG00000029121	CRMP1	0.87	no	no	yes
ENSMUSG00000003452	BICD1	0.87	no	no	yes
ENSMUSG00000038417	FIG4	0.87	yes	no	no
ENSMUSG00000032187	SMARCA4	0.87	no	no	yes
ENSMUSG00000035284	VPS13C	0.87	no	no	yes
ENSMUSG00000013415	IGF2BP1	0.87	no	no	yes
ENSMUSG00000079104	PRPS1	0.87	no	no	yes
ENSMUSG00000022197	PDZD2	0.87	no	no	yes
ENSMUSG00000023912	SLC25A27	0.87	no	no	yes
ENSMUSG00000024853	SF3B2	0.87	no	no	yes
ENSMUSG00000032846	ZSWIM6	0.87	yes	no	no
ENSMUSG00000028524	SGIP1	0.865	no	no	yes
ENSMUSG00000030007	CCT7	0.865	no	no	yes
ENSMUSG00000030772	DKK3	0.865	no	no	yes
ENSMUSG00000017639	RAB11FIP4	0.865	no	no	yes
ENSMUSG00000022332	KHDRBS3	0.865	no	no	yes
ENSMUSG00000040260	DAAM2	0.865	no	no	yes
ENSMUSG00000024268	CELF4	0.865	no	no	yes
ENSMUSG00000025006	SORBS1	0.865	no	no	yes
ENSMUSG00000033396	SPG11	0.86	no	no	yes
ENSMUSG00000092060	BEND4	0.86	no	no	yes
ENSMUSG00000035266	HELQ	0.86	no	no	yes
ENSMUSG00000043279	TRIM56	0.86	no	no	yes
ENSMUSG00000029822	OSBPL3	0.86	no	no	yes
ENSMUSG00000068335	DOK1	0.86	no	no	yes
ENSMUSG00000030560	CTSC	0.86	no	no	yes
ENSMUSG00000020021	FGD6	0.86	no	no	yes
ENSMUSG00000035726	SUPT16H	0.86	no	no	yes
ENSMUSG00000022558	MROH1	0.86	no	no	yes
ENSMUSG00000055065	DDX17	0.86	no	no	yes
ENSMUSG00000024245	TMEM178A	0.86	no	no	yes
ENSMUSG00000033016	NFATC1	0.86	no	no	yes
ENSMUSG00000025203	SCD	0.86	no	no	yes
ENSMUSG00000056427	SLIT3	0.859808	no	no	yes
ENSMUSG00000051223	BZW1	0.855	no	no	yes
ENSMUSG00000027067	SSRP1	0.855	no	no	yes
ENSMUSG00000032841	PRR5L	0.855	no	no	yes
ENSMUSG00000000881	DLG3	0.855	no	no	yes
ENSMUSG00000031428	ZCCHC12	0.855	no	no	yes
ENSMUSG00000037016	FREM2	0.855	yes	no	no
ENSMUSG00000042216	SGSM1	0.855	no	no	yes
ENSMUSG00000041540	SOX5	0.855	no	no	yes
ENSMUSG00000020048	HSP90B1	0.855	no	no	yes
ENSMUSG00000021830	TXNDC16	0.855	no	no	yes
ENSMUSG00000041012	CMTM8	0.855	no	no	yes
ENSMUSG00000020719	DDX5	0.855	no	no	yes
ENSMUSG00000015671	PSMA2	0.855	no	no	yes
ENSMUSG00000025321	ITGB8	0.855	no	no	yes
ENSMUSG00000025207	SEMA4G	0.855	no	no	yes
ENSMUSG00000006538	IHH	0.855	yes	no	no
ENSMUSG00000041406	C1orf112	0.85	no	no	yes
ENSMUSG00000001416	CCT3	0.85	no	no	yes
ENSMUSG00000039634	ZNF189	0.85	no	no	yes
ENSMUSG00000028613	LRP8	0.85	no	no	yes
ENSMUSG00000005672	KIT	0.85	no	no	yes
ENSMUSG00000031673	CDH11	0.85	no	no	yes
ENSMUSG00000014786	SLC9A5	0.85	no	no	yes
ENSMUSG00000038042	PTPDC1	0.85	no	no	yes
ENSMUSG00000021662	ARHGEF28	0.85	no	no	yes
ENSMUSG00000079020	SLC45A4	0.85	no	no	yes
ENSMUSG00000042524	SUN2	0.85	no	no	yes
ENSMUSG00000024174	POT1	0.85	no	no	yes
ENSMUSG00000027544	NFATC2	0.845	no	no	yes
ENSMUSG00000034551	HDX	0.845	no	no	yes
ENSMUSG00000028454	PIGO	0.845	no	no	yes
ENSMUSG00000033985	TESK2	0.845	no	no	yes
ENSMUSG00000006651	APLP1	0.845	no	no	yes
ENSMUSG00000030519	APBA2	0.845	no	no	yes
ENSMUSG00000030930	CHST15	0.845	no	no	yes
ENSMUSG00000019982	MYB	0.845	no	no	yes
ENSMUSG00000031654	CBLN1	0.845	no	no	yes
ENSMUSG00000033998	KCNK1	0.845	no	no	yes
ENSMUSG00000057098	EBF1	0.845	no	no	yes
ENSMUSG00000018427	YPEL2	0.845	no	no	yes
ENSMUSG00000000028	CDC45	0.845	no	no	yes
ENSMUSG00000024991	EIF3A	0.845	no	no	yes
ENSMUSG00000038894	IRS2	0.844808	no	no	yes
ENSMUSG00000042066	TMCC2	0.84	no	no	yes
ENSMUSG00000039086	SS18L1	0.84	no	no	yes
ENSMUSG00000028572	HOOK1	0.84	no	no	yes
ENSMUSG00000041459	TARDBP	0.84	no	no	yes
ENSMUSG00000089809	RASGEF1B	0.84	no	no	yes
ENSMUSG00000060261	GTF2I	0.84	no	no	yes
ENSMUSG00000029638	GLCCI1	0.84	no	no	yes
ENSMUSG00000001517	FOXM1	0.84	no	no	yes
ENSMUSG00000030681	MVP	0.84	no	no	yes
ENSMUSG00000041817	FAM169A	0.84	no	no	yes
ENSMUSG00000096847	TMEM151B	0.84	no	no	yes
ENSMUSG00000024598	FBN2	0.84	no	no	yes
ENSMUSG00000053477	TCF4	0.84	no	no	yes
ENSMUSG00000043079	SYNPO	0.839808	no	no	yes
ENSMUSG00000066877	NCK2	0.835	no	no	yes
ENSMUSG00000026429	UBE2T	0.835	yes	no	no
ENSMUSG00000040225	PRRC2C	0.835	no	no	yes
ENSMUSG00000074793	HSPA12B	0.835	no	no	yes
ENSMUSG00000051149	ADNP	0.835	no	no	yes
ENSMUSG00000031398	PLXNA3	0.835	no	no	yes
ENSMUSG00000025529	ZNF711	0.835	no	no	yes
ENSMUSG00000033253	SZT2	0.835	no	no	yes
ENSMUSG00000029687	EZH2	0.835	no	no	yes
ENSMUSG00000063870	CHD4	0.835	no	no	yes
ENSMUSG00000021846	PELI2	0.835	no	no	yes
ENSMUSG00000061524	ZIC2	0.835	no	no	yes
ENSMUSG00000025572	TMC6	0.835	no	no	yes
ENSMUSG00000021413	PRPF4B	0.835	no	no	yes
ENSMUSG00000021013	TTC8	0.835	yes	no	no
ENSMUSG00000024740	DDB1	0.835	no	no	yes
ENSMUSG00000025915	C8orf44-SGK3	0.83	no	no	yes
ENSMUSG00000040836	GPR161	0.83	no	no	yes
ENSMUSG00000027217	TSPAN18	0.83	no	no	yes
ENSMUSG00000001998	AP4E1	0.83	no	no	yes
ENSMUSG00000031202	RAB39B	0.83	no	no	yes
ENSMUSG00000040389	WDR47	0.83	no	no	yes
ENSMUSG00000028273	PDLIM5	0.83	no	no	yes
ENSMUSG00000035407	KANK4	0.83	no	no	yes
ENSMUSG00000028909	PTPRU	0.83	no	no	yes
ENSMUSG00000033720	SFXN5	0.83	no	no	yes
ENSMUSG00000033577	MYO6	0.83	no	no	yes
ENSMUSG00000034614	PIK3IP1	0.83	no	no	yes
ENSMUSG00000020657	DNAJC27	0.83	no	no	yes
ENSMUSG00000004698	HDAC9	0.83	no	no	yes
ENSMUSG00000021189	ATXN3	0.83	no	no	yes
ENSMUSG00000021265	SLC25A29	0.83	no	no	yes
ENSMUSG00000054321	TAF4B	0.83	no	no	yes
ENSMUSG00000030259	RASSF8	0.829808	no	no	yes
ENSMUSG00000020189	OSBPL8	0.829808	no	no	yes
ENSMUSG00000025982	SF3B1	0.825	no	no	yes
ENSMUSG00000039046	USP6NL	0.825	no	no	yes
ENSMUSG00000026779	MASTL	0.825	no	no	yes
ENSMUSG00000045103	DMD	0.825	no	no	yes
ENSMUSG00000035246	PCYT1B	0.825	no	no	yes
ENSMUSG00000034311	KIF4A	0.825	no	no	yes
ENSMUSG00000031302	NLGN3	0.825	no	no	yes
ENSMUSG00000039735	FNBP1L	0.825	no	no	yes
ENSMUSG00000028521	SLC35D1	0.825	no	no	yes
ENSMUSG00000032625	THSD7A	0.825	no	no	yes
ENSMUSG00000030309	CAPRIN2	0.825	no	no	yes
ENSMUSG00000070822	ZSCAN18	0.825	no	no	yes
ENSMUSG00000020042	BTBD11	0.825	no	no	yes
ENSMUSG00000040640	ERC2	0.825	no	no	yes
ENSMUSG00000021832	PSMC6	0.825	no	no	yes
ENSMUSG00000006932	CTNNB1	0.825	no	no	yes
ENSMUSG00000020340	CYFIP2	0.825	no	no	yes
ENSMUSG00000002814	TOP3A	0.825	no	no	yes
ENSMUSG00000034121	MKS1	0.825	yes	no	no
ENSMUSG00000020700	MAP3K3	0.825	no	no	yes
ENSMUSG00000020708	PSMC5	0.825	no	no	yes
ENSMUSG00000063632	SOX11	0.825	no	no	yes
ENSMUSG00000042523	DNAL1	0.825	no	no	yes
ENSMUSG00000067150	XPO5	0.825	no	no	yes
ENSMUSG00000024065	EHD3	0.825	no	no	yes
ENSMUSG00000060771	TSGA10	0.82	no	no	yes
ENSMUSG00000026162	NHEJ1	0.82	no	no	yes
ENSMUSG00000044337	ACKR3	0.82	no	no	yes
ENSMUSG00000041498	KIF14	0.82	no	no	yes
ENSMUSG00000056220	PLA2G4A	0.82	no	no	yes
ENSMUSG00000035847	IDS	0.82	no	no	yes
ENSMUSG00000031227	MAGEE1	0.82	no	no	yes
ENSMUSG00000039967	ZNF292	0.82	no	no	yes
ENSMUSG00000029381	SHROOM3	0.82	no	no	yes
ENSMUSG00000034687	FRAS1	0.82	yes	no	no
ENSMUSG00000000568	HNRNPD	0.82	no	no	yes
ENSMUSG00000037826	PPM1K	0.82	no	no	yes
ENSMUSG00000005566	TRIM28	0.82	no	no	yes
ENSMUSG00000003123	LIPE	0.82	no	no	yes
ENSMUSG00000031790	MMP15	0.82	no	no	yes
ENSMUSG00000053646	PLXNB1	0.82	no	no	yes
ENSMUSG00000052373	MPP3	0.82	no	no	yes
ENSMUSG00000041773	ENC1	0.82	no	no	yes
ENSMUSG00000009575	CBX5	0.82	no	no	yes
ENSMUSG00000022912	PROS1	0.82	no	no	yes
ENSMUSG00000024565	SALL3	0.82	no	no	yes
ENSMUSG00000057614	GNAI1	0.819808	no	no	yes
ENSMUSG00000015222	MAP2	0.815	no	no	yes
ENSMUSG00000026721	RABGAP1L	0.815	no	no	yes
ENSMUSG00000026584	SCYL3	0.815	no	no	yes
ENSMUSG00000075271	TTC30A	0.815	no	no	yes
ENSMUSG00000068394	CEP152	0.815	no	no	yes
ENSMUSG00000039834	ZNF335	0.815	no	no	yes
ENSMUSG00000028527	AK4	0.815	no	no	yes
ENSMUSG00000028587	ORC1	0.815	no	no	yes
ENSMUSG00000028807	ZBTB8A	0.815	no	no	yes
ENSMUSG00000040616	TMEM51	0.815	no	no	yes
ENSMUSG00000039911	SPSB1	0.815	no	no	yes
ENSMUSG00000039987	PHTF2	0.815	no	no	yes
ENSMUSG00000029231	PDGFRA	0.815	no	no	yes
ENSMUSG00000008496	POU2F2	0.815	no	no	yes
ENSMUSG00000036882	ARHGAP33	0.815	no	no	yes
ENSMUSG00000052997	UBA2	0.815	no	no	yes
ENSMUSG00000020074	CCAR1	0.815	no	no	yes
ENSMUSG00000020185	E2F7	0.815	no	no	yes
ENSMUSG00000059674	CDH24	0.815	no	no	yes
ENSMUSG00000021986	AMER2	0.815	no	no	yes
ENSMUSG00000001440	KPNB1	0.815	no	no	yes
ENSMUSG00000035007	RUNDC1	0.815	no	no	yes
ENSMUSG00000035891	CERK	0.815	no	no	yes
ENSMUSG00000022788	FGD4	0.815	no	no	yes
ENSMUSG00000025613	CCT8	0.815	no	no	yes
ENSMUSG00000024590	LMNB1	0.815	no	no	yes
ENSMUSG00000024544	LDLRAD4	0.815	no	no	yes
ENSMUSG00000001815	EVX2	0.815	no	no	yes
ENSMUSG00000055435	MAF	0.814808	no	no	yes
ENSMUSG00000035954	DOCK4	0.814808	no	no	yes
ENSMUSG00000027115	KIF18A	0.81	no	no	yes
ENSMUSG00000033256	SHF	0.81	no	no	yes
ENSMUSG00000031150	CCDC120	0.81	no	no	yes
ENSMUSG00000071723	GSPT2	0.81	no	no	yes
ENSMUSG00000028300	C9orf72	0.81	no	no	yes
ENSMUSG00000029580	ACTB	0.81	no	no	yes
ENSMUSG00000029869	EPHB6	0.81	no	no	yes
ENSMUSG00000018909	ARRB1	0.81	no	no	yes
ENSMUSG00000030806	STX1B	0.81	no	no	yes
ENSMUSG00000035164	ZC3H12C	0.81	no	no	yes
ENSMUSG00000017405	NEK8	0.81	no	no	yes
ENSMUSG00000038534	OSBPL7	0.81	no	no	yes
ENSMUSG00000050295	FOXC1	0.81	no	no	yes
ENSMUSG00000057963	ITPK1	0.81	no	no	yes
ENSMUSG00000084883	CCDC85C	0.81	no	no	yes
ENSMUSG00000022265	ANKH	0.81	no	no	yes
ENSMUSG00000006998	PSMD2	0.81	no	no	yes
ENSMUSG00000022723	CRYBG3	0.81	no	no	yes
ENSMUSG00000024502	JAKMIP2	0.81	no	no	yes
ENSMUSG00000025193	CUTC	0.81	no	no	yes
ENSMUSG00000020032	NUAK1	0.809808	no	no	yes
ENSMUSG00000066595	FLVCR1	0.805	no	no	yes
ENSMUSG00000039678	TBC1D13	0.805	no	no	yes
ENSMUSG00000000247	LHX2	0.805	no	no	yes
ENSMUSG00000026764	KIF5C	0.805	no	no	yes
ENSMUSG00000002102	PSMC3	0.805	no	no	yes
ENSMUSG00000031378	ABCD1	0.805	no	no	yes
ENSMUSG00000025151	MAGED1	0.805	no	no	yes
ENSMUSG00000025265	FGD1	0.805	yes	no	no
ENSMUSG00000027737	SLC7A11	0.805	no	no	yes
ENSMUSG00000027951	ADAR	0.805	no	no	yes
ENSMUSG00000044365	CXXC4	0.805	no	no	yes
ENSMUSG00000052137	RBM12B	0.805	no	no	yes
ENSMUSG00000028469	NPR2	0.805	no	no	yes
ENSMUSG00000060862	ZBTB40	0.805	no	no	yes
ENSMUSG00000054720	LRRC8C	0.805	no	no	yes
ENSMUSG00000030093	WNT7A	0.805	yes	no	no
ENSMUSG00000045962	WNK1	0.805	no	no	yes
ENSMUSG00000020092	PALD1	0.805	no	no	yes
ENSMUSG00000014498	ANKRD52	0.805	no	no	yes
ENSMUSG00000031642	SH3RF1	0.805	no	no	yes
ENSMUSG00000031959	WDR59	0.805	no	no	yes
ENSMUSG00000021895	ARHGEF3	0.805	no	no	yes
ENSMUSG00000034248	SLC25A37	0.805	no	no	yes
ENSMUSG00000032911	CSPG4	0.805	no	no	yes
ENSMUSG00000007836	HNRNPA0	0.805	no	no	yes
ENSMUSG00000035762	TMEM161B	0.805	no	no	yes
ENSMUSG00000042275	PELO	0.805	no	no	yes
ENSMUSG00000025453	NNT	0.805	no	no	yes
ENSMUSG00000036523	GREB1	0.805	no	no	yes
ENSMUSG00000022422	DSCC1	0.805	no	no	yes
ENSMUSG00000032501	TRIB1	0.805	no	no	yes
ENSMUSG00000033762	RECQL4	0.805	yes	no	no
ENSMUSG00000052516	ROBO2	0.805	no	no	yes
ENSMUSG00000037098	RAB11FIP3	0.805	no	no	yes
ENSMUSG00000038910	PLCL2	0.805	no	no	yes
ENSMUSG00000027508	PAG1	0.804808	no	no	yes
ENSMUSG00000009628	TEX15	0.804808	no	no	yes
ENSMUSG00000032289	THSD4	0.804808	no	no	yes
ENSMUSG00000036155	MGAT5	0.8	no	no	yes
ENSMUSG00000040093	BMF	0.8	no	no	yes
ENSMUSG00000033526	PPIP5K1	0.8	no	no	yes
ENSMUSG00000027438	NAPB	0.8	no	no	yes
ENSMUSG00000058254	TSPAN7	0.8	no	no	yes
ENSMUSG00000057777	MAB21L2	0.8	no	no	yes
ENSMUSG00000052539	MAGI3	0.8	no	no	yes
ENSMUSG00000027894	SLC6A17	0.8	no	no	yes
ENSMUSG00000053965	PDE5A	0.8	no	no	yes
ENSMUSG00000028830	KIAA0319L	0.8	no	no	yes
ENSMUSG00000040964	ARHGEF10L	0.8	no	no	yes
ENSMUSG00000039410	PRDM16	0.8	no	no	yes
ENSMUSG00000015880	NCAPG	0.8	no	no	yes
ENSMUSG00000042589	CUX2	0.8	no	no	yes
ENSMUSG00000033788	DYSF	0.8	no	no	yes
ENSMUSG00000063415	CYP26B1	0.8	no	no	yes
ENSMUSG00000042105	INPP5F	0.8	no	no	yes
ENSMUSG00000019864	RTN4IP1	0.8	no	no	yes
ENSMUSG00000022094	SLC39A14	0.8	no	no	yes
ENSMUSG00000072294	KLF12	0.8	no	no	yes
ENSMUSG00000020926	ADAM11	0.8	no	no	yes
ENSMUSG00000044934	ZNF367	0.8	no	no	yes
ENSMUSG00000020593	LPIN1	0.8	no	no	yes
ENSMUSG00000021024	PSMA6	0.8	no	no	yes
ENSMUSG00000022672	PRKDC	0.8	no	no	yes
ENSMUSG00000022885	ST6GAL1	0.8	no	no	yes
ENSMUSG00000024301	KIFC1	0.8	no	no	yes
ENSMUSG00000041119	PDE9A	0.8	no	no	yes
ENSMUSG00000040957	CABLES1	0.8	no	no	yes
ENSMUSG00000024735	PRPF19	0.8	no	no	yes
ENSMUSG00000041642	KIF21B	0.795	no	no	yes
ENSMUSG00000026674	DDR2	0.795	no	no	yes
ENSMUSG00000014361	MERTK	0.795	no	no	yes
ENSMUSG00000048911	RNF24	0.795	no	no	yes
ENSMUSG00000041245	WNK3	0.795	no	no	yes
ENSMUSG00000046743	FAT4	0.795	no	no	yes
ENSMUSG00000032952	AP4B1	0.795	no	no	yes
ENSMUSG00000078716	TMEM8B	0.795	no	no	yes
ENSMUSG00000036403	CEP135	0.795	no	no	yes
ENSMUSG00000049606	ZNF644	0.795	no	no	yes
ENSMUSG00000051331	CACNA1C	0.795	no	no	yes
ENSMUSG00000015766	EPS8	0.795	no	no	yes
ENSMUSG00000030541	IDH2	0.795	no	no	yes
ENSMUSG00000030657	XYLT1	0.795	no	no	yes
ENSMUSG00000051236	MSRB3	0.795	no	no	yes
ENSMUSG00000031715	SMARCA5	0.795	no	no	yes
ENSMUSG00000017485	TOP2B	0.795	no	no	yes
ENSMUSG00000004558	NDRG2	0.795	no	no	yes
ENSMUSG00000041268	DMXL2	0.795	no	no	yes
ENSMUSG00000032369	PLSCR1	0.795	no	no	yes
ENSMUSG00000000861	BCL11A	0.795	no	no	yes
ENSMUSG00000020361	HSPA4	0.795	no	no	yes
ENSMUSG00000032782	CNTROB	0.795	no	no	yes
ENSMUSG00000044177	WFIKKN2	0.795	no	no	yes
ENSMUSG00000021488	NSD1	0.795	no	no	yes
ENSMUSG00000034126	POMT2	0.795	no	no	yes
ENSMUSG00000057880	ABAT	0.795	no	no	yes
ENSMUSG00000039414	HEATR5B	0.795	no	no	yes
ENSMUSG00000054934	KCNMB4	0.794808	no	no	yes
ENSMUSG00000035476	TAB3	0.79	no	no	yes
ENSMUSG00000057236	RBBP4	0.79	no	no	yes
ENSMUSG00000040537	ADAM22	0.79	no	no	yes
ENSMUSG00000055923	AASDH	0.79	no	no	yes
ENSMUSG00000067825	PEX26	0.79	no	no	yes
ENSMUSG00000036957	LRFN3	0.79	no	no	yes
ENSMUSG00000038481	CDK19	0.79	no	no	yes
ENSMUSG00000019856	FAM184A	0.79	no	no	yes
ENSMUSG00000034613	PPM1H	0.79	no	no	yes
ENSMUSG00000031860	PBX4	0.79	no	no	yes
ENSMUSG00000064325	HHIP	0.79	no	no	yes
ENSMUSG00000056155	NANOS3	0.79	no	no	yes
ENSMUSG00000032097	DDX6	0.79	no	no	yes
ENSMUSG00000020176	GRB10	0.79	no	no	yes
ENSMUSG00000032740	CCDC88A	0.79	no	no	yes
ENSMUSG00000021359	TFAP2A	0.79	no	no	yes
ENSMUSG00000006369	FBLN1	0.79	no	no	yes
ENSMUSG00000071669	SNX29	0.79	no	no	yes
ENSMUSG00000022952	RUNX1	0.79	no	no	yes
ENSMUSG00000078240	RPL29	0.79	no	no	yes
ENSMUSG00000027111	ITGA6	0.789808	no	no	yes
ENSMUSG00000034684	SEMA3F	0.789808	no	no	yes
ENSMUSG00000025937	LACTB2	0.785	no	no	yes
ENSMUSG00000042686	JPH1	0.785	no	no	yes
ENSMUSG00000034088	HDLBP	0.785	no	no	yes
ENSMUSG00000040723	RCSD1	0.785	no	no	yes
ENSMUSG00000078185	CHML	0.785	no	no	yes
ENSMUSG00000042359	OSBPL6	0.785	no	no	yes
ENSMUSG00000033808	TMEM87A	0.785	no	no	yes
ENSMUSG00000027475	KIF3B	0.785	no	no	yes
ENSMUSG00000027610	GSS	0.785	no	no	yes
ENSMUSG00000044149	NKRF	0.785	no	no	yes
ENSMUSG00000034055	PHKA1	0.785	no	no	yes
ENSMUSG00000005625	PSMD4	0.785	no	no	yes
ENSMUSG00000027962	VCAM1	0.785	no	no	yes
ENSMUSG00000039158	AKNA	0.785	no	no	yes
ENSMUSG00000028893	SESN2	0.785	no	no	yes
ENSMUSG00000029673	AUTS2	0.785	no	no	yes
ENSMUSG00000045348	NYAP1	0.785	no	no	yes
ENSMUSG00000004980	HNRNPA2B1	0.785	no	no	yes
ENSMUSG00000013367	IGLON5	0.785	no	no	yes
ENSMUSG00000020099	UNC5B	0.785	no	no	yes
ENSMUSG00000034612	CHST11	0.785	no	no	yes
ENSMUSG00000040631	DOK4	0.785	no	no	yes
ENSMUSG00000031788	KIFC3	0.785	no	no	yes
ENSMUSG00000034235	USP54	0.785	no	no	yes
ENSMUSG00000036777	ANLN	0.785	no	no	yes
ENSMUSG00000042496	PRDM10	0.785	no	no	yes
ENSMUSG00000041528	RNF123	0.785	no	no	yes
ENSMUSG00000021182	CCDC88C	0.785	no	no	yes
ENSMUSG00000038984	TSPYL5	0.785	no	no	yes
ENSMUSG00000037465	KLF10	0.785	no	no	yes
ENSMUSG00000036158	PRICKLE1	0.785	no	no	yes
ENSMUSG00000014039	PRDM15	0.785	no	no	yes
ENSMUSG00000031137	FGF13	0.784808	no	no	yes
ENSMUSG00000021294	KIF26A	0.784808	no	no	yes
ENSMUSG00000045038	PRKCE	0.784808	no	no	yes
ENSMUSG00000026773	PFKFB3	0.78	no	no	yes
ENSMUSG00000074934	GREM1	0.78	no	no	yes
ENSMUSG00000070544	TOP1	0.78	no	no	yes
ENSMUSG00000035877	ZHX3	0.78	no	no	yes
ENSMUSG00000031229	ATRX	0.78	no	no	yes
ENSMUSG00000028068	IQGAP3	0.78	no	no	yes
ENSMUSG00000074480	MEX3A	0.78	no	no	yes
ENSMUSG00000040387	KLHL32	0.78	no	no	yes
ENSMUSG00000028487	BNC2	0.78	no	no	yes
ENSMUSG00000029547	INTS1	0.78	no	no	yes
ENSMUSG00000038780	SMURF1	0.78	no	no	yes
ENSMUSG00000037239	SPRED3	0.78	no	no	yes
ENSMUSG00000001247	LSR	0.78	no	no	yes
ENSMUSG00000044617	ZBTB39	0.78	no	no	yes
ENSMUSG00000034863	ANO8	0.78	no	no	yes
ENSMUSG00000050721	PLEKHO2	0.78	no	no	yes
ENSMUSG00000037410	TBC1D2B	0.78	no	no	yes
ENSMUSG00000020520	GALNT10	0.78	no	no	yes
ENSMUSG00000018474	CHD3	0.78	no	no	yes
ENSMUSG00000020493	PRR11	0.78	no	no	yes
ENSMUSG00000051043	GPRC5C	0.78	no	no	yes
ENSMUSG00000023088	ABCC1	0.78	no	no	yes
ENSMUSG00000022863	BTG3	0.78	no	no	yes
ENSMUSG00000045975	C2CD2	0.78	no	no	yes
ENSMUSG00000002257	DEF6	0.78	no	no	yes
ENSMUSG00000024054	SMCHD1	0.78	no	no	yes
ENSMUSG00000024424	TTC39C	0.78	no	no	yes
ENSMUSG00000018906	P4HA2	0.779808	no	no	yes
ENSMUSG00000026587	ASTN1	0.775	no	no	yes
ENSMUSG00000009621	VAV2	0.775	no	no	yes
ENSMUSG00000027130	SLC12A6	0.775	no	no	yes
ENSMUSG00000027329	SPEF1	0.775	no	no	yes
ENSMUSG00000031266	GLA	0.775	no	no	yes
ENSMUSG00000068923	SYT11	0.775	no	no	yes
ENSMUSG00000004591	PKN2	0.775	no	no	yes
ENSMUSG00000073988	TTPA	0.775	no	no	yes
ENSMUSG00000043572	PARS2	0.775	no	no	yes
ENSMUSG00000061894	ZSCAN20	0.775	no	no	yes
ENSMUSG00000060961	SLC4A4	0.775	no	no	yes
ENSMUSG00000059824	DBP	0.775	no	no	yes
ENSMUSG00000071350	SETDB2	0.775	no	no	yes
ENSMUSG00000032119	HINFP	0.775	no	no	yes
ENSMUSG00000032300	C15orf39	0.775	no	no	yes
ENSMUSG00000032481	SMARCC1	0.775	no	no	yes
ENSMUSG00000044068	ZRSR2	0.775	no	no	yes
ENSMUSG00000020363	GFPT2	0.775	no	no	yes
ENSMUSG00000020368	CANX	0.775	no	no	yes
ENSMUSG00000020364	ZNF354A	0.775	no	no	yes
ENSMUSG00000000093	TBX2	0.775	no	no	yes
ENSMUSG00000037935	SMARCE1	0.775	no	no	yes
ENSMUSG00000000567	SOX9	0.775	no	no	yes
ENSMUSG00000019726	LYST	0.775	no	no	yes
ENSMUSG00000021668	POLK	0.775	no	no	yes
ENSMUSG00000042348	ARL15	0.775	no	no	yes
ENSMUSG00000039929	URB1	0.775	no	no	yes
ENSMUSG00000020866	CACNA1G	0.774808	no	no	yes
ENSMUSG00000038437	MLLT6	0.774808	no	no	yes
ENSMUSG00000046876	ATXN1	0.774808	no	no	yes
ENSMUSG00000037138	AFF3	0.77	no	no	yes
ENSMUSG00000038473	NOS1AP	0.77	no	no	yes
ENSMUSG00000039630	HNRNPU	0.77	no	no	yes
ENSMUSG00000037375	HHAT	0.77	no	no	yes
ENSMUSG00000026826	NR4A2	0.77	no	no	yes
ENSMUSG00000036959	BCORL1	0.77	no	no	yes
ENSMUSG00000031214	OPHN1	0.77	no	no	yes
ENSMUSG00000031283	CHRDL1	0.77	no	no	yes
ENSMUSG00000038486	SV2A	0.77	no	no	yes
ENSMUSG00000027868	TBX15	0.77	no	no	yes
ENSMUSG00000027860	VANGL1	0.77	no	no	yes
ENSMUSG00000039701	USP53	0.77	no	no	yes
ENSMUSG00000038007	ACER2	0.77	no	no	yes
ENSMUSG00000040945	RCC2	0.77	no	no	yes
ENSMUSG00000029009	MTHFR	0.77	no	no	yes
ENSMUSG00000029173	SEPSECS	0.77	no	no	yes
ENSMUSG00000006019	DHX34	0.77	no	no	yes
ENSMUSG00000014418	HPS5	0.77	no	no	yes
ENSMUSG00000005533	IGF1R	0.77	no	no	yes
ENSMUSG00000038214	BEND3	0.77	no	no	yes
ENSMUSG00000055531	CPSF6	0.77	no	no	yes
ENSMUSG00000002578	IKZF4	0.77	no	no	yes
ENSMUSG00000007817	ZMIZ1	0.77	no	no	yes
ENSMUSG00000041445	MMRN2	0.77	no	no	yes
ENSMUSG00000022048	DPYSL2	0.77	no	no	yes
ENSMUSG00000022021	DIAPH3	0.77	no	no	yes
ENSMUSG00000033060	LMO7	0.77	no	no	yes
ENSMUSG00000032733	SNX33	0.77	no	no	yes
ENSMUSG00000032249	ANP32A	0.77	no	no	yes
ENSMUSG00000041440	GK5	0.77	no	no	yes
ENSMUSG00000056342	USP34	0.77	no	no	yes
ENSMUSG00000047804	AKAP10	0.77	no	no	yes
ENSMUSG00000076435	ACSF2	0.77	no	no	yes
ENSMUSG00000069744	PSMB3	0.77	no	no	yes
ENSMUSG00000021391	CENPP	0.77	no	no	yes
ENSMUSG00000022234	CCT5	0.77	no	no	yes
ENSMUSG00000006740	KIF5B	0.77	no	no	yes
ENSMUSG00000024899	PAPSS2	0.77	no	no	yes
ENSMUSG00000025793	HGS	0.77	no	no	yes
ENSMUSG00000006362	CBFA2T3	0.769808	no	no	yes
ENSMUSG00000037408	CNNM4	0.765	no	no	yes
ENSMUSG00000026620	MARK1	0.765	no	no	yes
ENSMUSG00000063972	NR6A1	0.765	no	no	yes
ENSMUSG00000036109	MBNL3	0.765	no	no	yes
ENSMUSG00000002006	PDZD4	0.765	no	no	yes
ENSMUSG00000067276	CAPN6	0.765	no	no	yes
ENSMUSG00000025268	MAGED2	0.765	no	no	yes
ENSMUSG00000031342	GPM6B	0.765	no	no	yes
ENSMUSG00000041977	ARHGEF11	0.765	no	no	yes
ENSMUSG00000028179	CTH	0.765	no	no	yes
ENSMUSG00000061887	SSBP3	0.765	no	no	yes
ENSMUSG00000048772	TMEM53	0.765	no	no	yes
ENSMUSG00000040003	MAGI2	0.765	no	no	yes
ENSMUSG00000034573	PTPN13	0.765	no	no	yes
ENSMUSG00000041548	HSPB8	0.765	no	no	yes
ENSMUSG00000029708	GCC1	0.765	no	no	yes
ENSMUSG00000029761	CALD1	0.765	no	no	yes
ENSMUSG00000038065	MTURN	0.765	no	no	yes
ENSMUSG00000035104	EVA1A	0.765	no	no	yes
ENSMUSG00000030102	ITPR1	0.765	no	no	yes
ENSMUSG00000008384	SERTAD1	0.765	no	no	yes
ENSMUSG00000109324	PRMT1	0.765	no	no	yes
ENSMUSG00000030707	CORO1A	0.765	no	no	yes
ENSMUSG00000020262	ADARB1	0.765	no	no	yes
ENSMUSG00000031701	DNAJA2	0.765	no	no	yes
ENSMUSG00000001995	SIPA1L2	0.765	no	no	yes
ENSMUSG00000023243	KCNK5	0.765	no	no	yes
ENSMUSG00000022193	PSMB5	0.765	no	no	yes
ENSMUSG00000032301	PSMA4	0.765	no	no	yes
ENSMUSG00000032253	PHIP	0.765	no	no	yes
ENSMUSG00000020315	SPTBN1	0.765	no	no	yes
ENSMUSG00000021087	RTN1	0.765	no	no	yes
ENSMUSG00000021039	SNW1	0.765	no	no	yes
ENSMUSG00000022292	RRM2B	0.765	no	no	yes
ENSMUSG00000022385	GTSE1	0.765	no	no	yes
ENSMUSG00000035900	GRAMD4	0.765	no	no	yes
ENSMUSG00000072235	TUBA1A	0.765	no	no	yes
ENSMUSG00000035356	NFKBIZ	0.765	no	no	yes
ENSMUSG00000023800	TIAM2	0.765	no	no	yes
ENSMUSG00000024074	CRIM1	0.765	no	no	yes
ENSMUSG00000024486	HBEGF	0.765	no	no	yes
ENSMUSG00000035049	RRP12	0.765	no	no	yes
ENSMUSG00000026768	ITGA8	0.764808	no	no	yes
ENSMUSG00000047747	RNF150	0.764808	no	no	yes
ENSMUSG00000070939	TGFBRAP1	0.76	no	no	yes
ENSMUSG00000102976	ZC3H11A	0.76	no	no	yes
ENSMUSG00000019230	LHX9	0.76	no	no	yes
ENSMUSG00000050737	PTGES	0.76	no	no	yes
ENSMUSG00000002109	DDB2	0.76	no	no	yes
ENSMUSG00000031292	CDKL5	0.76	no	no	yes
ENSMUSG00000028161	PPP3CA	0.76	no	no	yes
ENSMUSG00000028656	CAP1	0.76	no	no	yes
ENSMUSG00000041025	IFFO2	0.76	no	no	yes
ENSMUSG00000020220	VPS13D	0.76	no	no	yes
ENSMUSG00000006641	SLC5A6	0.76	no	no	yes
ENSMUSG00000029406	PITPNM2	0.76	no	no	yes
ENSMUSG00000056602	FRY	0.76	no	no	yes
ENSMUSG00000029754	DLX6	0.76	no	no	yes
ENSMUSG00000056832	TTC26	0.76	no	no	yes
ENSMUSG00000035390	BRSK1	0.76	no	no	yes
ENSMUSG00000040675	MTHFD1L	0.76	no	no	yes
ENSMUSG00000020009	IFNGR1	0.76	no	no	yes
ENSMUSG00000001786	FBXO7	0.76	no	no	yes
ENSMUSG00000041949	TANGO6	0.76	no	no	yes
ENSMUSG00000022075	RHOBTB2	0.76	no	no	yes
ENSMUSG00000047766	LRRC49	0.76	no	no	yes
ENSMUSG00000052911	LAMB2	0.76	no	no	yes
ENSMUSG00000005267	ZNF287	0.76	no	no	yes
ENSMUSG00000056899	IMMP2L	0.76	no	no	yes
ENSMUSG00000035133	ARHGAP5	0.76	no	no	yes
ENSMUSG00000095595	FAM177A1	0.76	no	no	yes
ENSMUSG00000042628	ZFYVE1	0.76	no	no	yes
ENSMUSG00000016763	SCUBE1	0.76	no	no	yes
ENSMUSG00000022629	KIF21A	0.76	no	no	yes
ENSMUSG00000061013	MKX	0.76	no	no	yes
ENSMUSG00000023066	RTTN	0.76	no	no	yes
ENSMUSG00000025656	ARHGEF9	0.759808	no	no	yes
ENSMUSG00000026434	NUCKS1	0.755	no	no	yes
ENSMUSG00000026504	SDCCAG8	0.755	no	no	yes
ENSMUSG00000026494	KIF26B	0.755	no	no	yes
ENSMUSG00000032698	LMO2	0.755	no	no	yes
ENSMUSG00000039943	PLCB4	0.755	no	no	yes
ENSMUSG00000071748	STYX	0.755	no	no	yes
ENSMUSG00000031402	MPP1	0.755	no	no	yes
ENSMUSG00000025592	DACH2	0.755	no	no	yes
ENSMUSG00000031434	MORC4	0.755	no	no	yes
ENSMUSG00000028007	SNX7	0.755	no	no	yes
ENSMUSG00000028226	MMP16	0.755	no	no	yes
ENSMUSG00000028246	FAXC	0.755	no	no	yes
ENSMUSG00000054920	KLHL5	0.755	no	no	yes
ENSMUSG00000058486	WDR91	0.755	no	no	yes
ENSMUSG00000036989	TRIM3	0.755	no	no	yes
ENSMUSG00000051910	SOX6	0.755	no	no	yes
ENSMUSG00000039480	NT5DC1	0.755	no	no	yes
ENSMUSG00000000902	SMARCB1	0.755	no	no	yes
ENSMUSG00000020231	DIP2A	0.755	no	no	yes
ENSMUSG00000022322	SHCBP1	0.755	no	no	yes
ENSMUSG00000039509	NUP133	0.755	no	no	yes
ENSMUSG00000032470	MRAS	0.755	no	no	yes
ENSMUSG00000046603	TCAIM	0.755	no	no	yes
ENSMUSG00000020696	RFFL	0.755	no	no	yes
ENSMUSG00000068617	EFCAB1	0.755	no	no	yes
ENSMUSG00000057440	MPP7	0.755	no	no	yes
ENSMUSG00000036452	ARHGAP26	0.755	no	no	yes
ENSMUSG00000033863	KLF9	0.755	no	no	yes
ENSMUSG00000028444	CNTFR	0.754808	no	no	yes
ENSMUSG00000030513	PCSK6	0.754808	no	no	yes
ENSMUSG00000039202	ABHD2	0.754808	no	no	yes
ENSMUSG00000026094	STK17B	0.75	no	no	yes
ENSMUSG00000026571	DCAF6	0.75	no	no	yes
ENSMUSG00000026784	PDSS1	0.75	no	no	yes
ENSMUSG00000027387	ZC3H8	0.75	no	no	yes
ENSMUSG00000037110	RALGAPA2	0.75	no	no	yes
ENSMUSG00000073176	ZNF449	0.75	no	no	yes
ENSMUSG00000051220	ERCC6L	0.75	no	no	yes
ENSMUSG00000027823	GMPS	0.75	no	no	yes
ENSMUSG00000060671	ATP8B2	0.75	no	no	yes
ENSMUSG00000029053	PRKCZ	0.75	no	no	yes
ENSMUSG00000004815	DGKQ	0.75	no	no	yes
ENSMUSG00000038126	MPHOSPH9	0.75	no	no	yes
ENSMUSG00000029636	WASF3	0.75	no	no	yes
ENSMUSG00000046947	ADCK2	0.75	no	no	yes
ENSMUSG00000007783	CPT1C	0.75	no	no	yes
ENSMUSG00000035673	SBNO2	0.75	no	no	yes
ENSMUSG00000034024	CCT2	0.75	no	no	yes
ENSMUSG00000004626	STXBP2	0.75	no	no	yes
ENSMUSG00000031530	DUSP4	0.75	no	no	yes
ENSMUSG00000036902	NETO2	0.75	no	no	yes
ENSMUSG00000057156	HOMEZ	0.75	no	no	yes
ENSMUSG00000055639	DACH1	0.75	no	no	yes
ENSMUSG00000032220	MYO1E	0.75	no	no	yes
ENSMUSG00000056131	PGM3	0.75	no	no	yes
ENSMUSG00000032407	U2SURP	0.75	no	no	yes
ENSMUSG00000049323	SMCR8	0.75	no	no	yes
ENSMUSG00000056749	NFIL3	0.75	no	no	yes
ENSMUSG00000021190	LGMN	0.75	no	no	yes
ENSMUSG00000052397	EZR	0.75	no	no	yes
ENSMUSG00000039512	UHRF1BP1	0.75	no	no	yes
ENSMUSG00000040327	CUL9	0.75	no	no	yes
ENSMUSG00000055660	METTL4	0.75	no	no	yes
ENSMUSG00000025085	ABLIM1	0.75	no	no	yes
ENSMUSG00000020723	CACNG4	0.749808	no	no	yes
ENSMUSG00000045216	HS6ST1	0.745	no	no	yes
ENSMUSG00000026080	CHST10	0.745	no	no	yes
ENSMUSG00000026104	STAT1	0.745	no	no	yes
ENSMUSG00000026029	CASP8	0.745	no	no	yes
ENSMUSG00000033257	TTLL4	0.745	no	no	yes
ENSMUSG00000026213	STK11IP	0.745	no	no	yes
ENSMUSG00000026339	CCDC93	0.745	no	no	yes
ENSMUSG00000026630	BATF3	0.745	no	no	yes
ENSMUSG00000026955	SAPCD2	0.745	no	no	yes
ENSMUSG00000059013	SH2D3C	0.745	no	no	yes
ENSMUSG00000034075	ZDHHC5	0.745	no	no	yes
ENSMUSG00000055485	SOGA1	0.745	no	no	yes
ENSMUSG00000000787	DDX3X	0.745	no	no	yes
ENSMUSG00000015214	MTMR1	0.745	no	no	yes
ENSMUSG00000060798	INTU	0.745	no	no	yes
ENSMUSG00000027822	SLC33A1	0.745	no	no	yes
ENSMUSG00000027959	SASS6	0.745	no	no	yes
ENSMUSG00000041351	RAP1GAP	0.745	no	no	yes
ENSMUSG00000015653	STEAP2	0.745	no	no	yes
ENSMUSG00000019494	COPS6	0.745	no	no	yes
ENSMUSG00000030019	FBXL14	0.745	no	no	yes
ENSMUSG00000038346	ZNF384	0.745	no	no	yes
ENSMUSG00000011658	FUZ	0.745	no	no	yes
ENSMUSG00000010307	TMEM86A	0.745	no	no	yes
ENSMUSG00000035314	GDPD5	0.745	no	no	yes
ENSMUSG00000008734	GPRC5B	0.745	no	no	yes
ENSMUSG00000030795	FUS	0.745	no	no	yes
ENSMUSG00000037664	CDKN1C	0.745	no	no	yes
ENSMUSG00000019970	SGK1	0.745	no	no	yes
ENSMUSG00000035397	KLF16	0.745	no	no	yes
ENSMUSG00000004565	PNPLA6	0.745	no	no	yes
ENSMUSG00000009630	PPP2CB	0.745	no	no	yes
ENSMUSG00000039396	NEIL3	0.745	no	no	yes
ENSMUSG00000031833	MAST3	0.745	no	no	yes
ENSMUSG00000055421	PCDH9	0.745	no	no	yes
ENSMUSG00000041703	ZIC5	0.745	no	no	yes
ENSMUSG00000079083	JRKL	0.745	no	no	yes
ENSMUSG00000016087	FLI1	0.745	no	no	yes
ENSMUSG00000032571	PIK3R4	0.745	no	no	yes
ENSMUSG00000025646	ATRIP	0.745	no	no	yes
ENSMUSG00000054519	ZNF878	0.745	no	no	yes
ENSMUSG00000004040	STAT3	0.745	no	no	yes
ENSMUSG00000051065	MB21D2	0.745	no	no	yes
ENSMUSG00000089774	SLC5A3	0.745	no	no	yes
ENSMUSG00000024431	NR3C1	0.745	no	no	yes
ENSMUSG00000030029	LRIG1	0.744808	no	no	yes
ENSMUSG00000025912	MYBL1	0.74	no	no	yes
ENSMUSG00000051344	PLEKHM3	0.74	no	no	yes
ENSMUSG00000038866	ZCCHC2	0.74	no	no	yes
ENSMUSG00000049690	NCKAP5	0.74	no	no	yes
ENSMUSG00000038235	F11R	0.74	no	no	yes
ENSMUSG00000038831	RALGPS1	0.74	no	no	yes
ENSMUSG00000031327	CHIC1	0.74	no	no	yes
ENSMUSG00000031425	PLP1	0.74	no	no	yes
ENSMUSG00000054752	FSD1L	0.74	no	no	yes
ENSMUSG00000028649	MACF1	0.74	no	no	yes
ENSMUSG00000028820	SFPQ	0.74	no	no	yes
ENSMUSG00000066026	DHRS3	0.74	no	no	yes
ENSMUSG00000047719	UBIAD1	0.74	no	no	yes
ENSMUSG00000005907	PEX1	0.74	no	no	yes
ENSMUSG00000039765	CC2D2A	0.74	no	no	yes
ENSMUSG00000029757	DYNC1I1	0.74	no	no	yes
ENSMUSG00000072770	ACRBP	0.74	no	no	yes
ENSMUSG00000030347	C12orf4	0.74	no	no	yes
ENSMUSG00000030729	PGM2L1	0.74	no	no	yes
ENSMUSG00000037031	TSPAN15	0.74	no	no	yes
ENSMUSG00000006498	PTBP1	0.74	no	no	yes
ENSMUSG00000038365	FBXO25	0.74	no	no	yes
ENSMUSG00000031901	DUS2	0.74	no	no	yes
ENSMUSG00000031971	CCSAP	0.74	no	no	yes
ENSMUSG00000017491	RARB	0.74	no	no	yes
ENSMUSG00000037697	DDHD1	0.74	no	no	yes
ENSMUSG00000039115	ITGA9	0.74	no	no	yes
ENSMUSG00000061666	GDPD1	0.74	no	no	yes
ENSMUSG00000048264	DIP2C	0.74	no	no	yes
ENSMUSG00000021676	IQGAP2	0.74	no	no	yes
ENSMUSG00000046314	STXBP6	0.74	no	no	yes
ENSMUSG00000002688	PRKD1	0.74	no	no	yes
ENSMUSG00000034442	TRMT5	0.74	no	no	yes
ENSMUSG00000021179	NRDE2	0.74	no	no	yes
ENSMUSG00000022382	WNT7B	0.74	no	no	yes
ENSMUSG00000015377	DENND6B	0.74	no	no	yes
ENSMUSG00000022843	CLCN2	0.74	no	no	yes
ENSMUSG00000022791	TNK2	0.74	no	no	yes
ENSMUSG00000079553	KIFC1	0.74	no	no	yes
ENSMUSG00000023915	TNFRSF21	0.74	no	no	yes
ENSMUSG00000054469	LCLAT1	0.74	no	no	yes
ENSMUSG00000056673	KDM5D	0.74	no	no	yes
ENSMUSG00000040560	WDR7	0.74	no	no	yes
ENSMUSG00000048410	ZNF407	0.74	no	no	yes
ENSMUSG00000027546	ATP9A	0.739808	no	no	yes
ENSMUSG00000026017	CARF	0.735	no	no	yes
ENSMUSG00000039354	SMARCAL1	0.735	no	no	yes
ENSMUSG00000059005	HNRNPA3	0.735	no	no	yes
ENSMUSG00000050619	ZSCAN29	0.735	no	no	yes
ENSMUSG00000027340	SLC23A2	0.735	no	no	yes
ENSMUSG00000027566	PSMA7	0.735	no	no	yes
ENSMUSG00000027954	EFNA1	0.735	no	no	yes
ENSMUSG00000059857	NTNG1	0.735	no	no	yes
ENSMUSG00000008489	ELAVL2	0.735	no	no	yes
ENSMUSG00000028718	STIL	0.735	no	no	yes
ENSMUSG00000018983	E2F2	0.735	no	no	yes
ENSMUSG00000028759	HP1BP3	0.735	no	no	yes
ENSMUSG00000028917	PLEKHM2	0.735	no	no	yes
ENSMUSG00000029056	PANK4	0.735	no	no	yes
ENSMUSG00000036435	EXOC1	0.735	no	no	yes
ENSMUSG00000007080	POLE	0.735	no	no	yes
ENSMUSG00000058446	ZNRF2	0.735	no	no	yes
ENSMUSG00000030254	RAD18	0.735	no	no	yes
ENSMUSG00000074282	ZNF45	0.735	no	no	yes
ENSMUSG00000041037	IRGQ	0.735	no	no	yes
ENSMUSG00000037029	ZNF146	0.735	no	no	yes
ENSMUSG00000025723	NMB	0.735	no	no	yes
ENSMUSG00000035704	ALG8	0.735	no	no	yes
ENSMUSG00000030671	PDE3B	0.735	no	no	yes
ENSMUSG00000063317	USP31	0.735	no	no	yes
ENSMUSG00000025509	PNPLA2	0.735	no	no	yes
ENSMUSG00000096054	SYNE1	0.735	no	no	yes
ENSMUSG00000019790	STXBP5	0.735	no	no	yes
ENSMUSG00000019810	FUCA2	0.735	no	no	yes
ENSMUSG00000020115	TBK1	0.735	no	no	yes
ENSMUSG00000046556	ZNF319	0.735	no	no	yes
ENSMUSG00000037628	CDKN3	0.735	no	no	yes
ENSMUSG00000033589	REEP4	0.735	no	no	yes
ENSMUSG00000034731	DGKH	0.735	no	no	yes
ENSMUSG00000020349	PPP2CA	0.735	no	no	yes
ENSMUSG00000018554	YBX2	0.735	no	no	yes
ENSMUSG00000038372	GMDS	0.735	no	no	yes
ENSMUSG00000025870	ARL10	0.735	no	no	yes
ENSMUSG00000046169	ADAMTS6	0.735	no	no	yes
ENSMUSG00000047454	GPHN	0.735	no	no	yes
ENSMUSG00000016554	EIF3D	0.735	no	no	yes
ENSMUSG00000053137	MAPK11	0.735	no	no	yes
ENSMUSG00000045983	EIF4G1	0.735	no	no	yes
ENSMUSG00000022961	SON	0.735	no	no	yes
ENSMUSG00000044469	TNFAIP8L1	0.735	no	no	yes
ENSMUSG00000024056	NDC80	0.735	no	no	yes
ENSMUSG00000024109	NRXN1	0.735	no	no	yes
ENSMUSG00000001750	TCIRG1	0.735	no	no	yes
ENSMUSG00000025195	DNMBP	0.735	no	no	yes
ENSMUSG00000024985	TCF7L2	0.735	no	no	yes
ENSMUSG00000038400	PMEPA1	0.734808	no	no	yes
ENSMUSG00000031616	EDNRA	0.734808	no	no	yes
ENSMUSG00000026797	STXBP1	0.73	no	no	yes
ENSMUSG00000033902	MAPKBP1	0.73	no	no	yes
ENSMUSG00000067215	USP51	0.73	no	no	yes
ENSMUSG00000028039	EFNA3	0.73	no	no	yes
ENSMUSG00000038861	PI4KB	0.73	no	no	yes
ENSMUSG00000033386	FRRS1	0.73	no	no	yes
ENSMUSG00000040998	NPNT	0.73	no	no	yes
ENSMUSG00000003282	PLAG1	0.73	no	no	yes
ENSMUSG00000007880	ARID1A	0.73	no	no	yes
ENSMUSG00000028992	NMNAT1	0.73	no	no	yes
ENSMUSG00000028864	HGF	0.73	no	no	yes
ENSMUSG00000001761	SMO	0.73	yes	no	no
ENSMUSG00000031668	EIF2AK3	0.73	no	no	yes
ENSMUSG00000030257	SRGAP3	0.73	no	no	yes
ENSMUSG00000030170	WNT5B	0.73	no	no	yes
ENSMUSG00000037337	MAP4K1	0.73	no	no	yes
ENSMUSG00000025477	INPP5A	0.73	no	no	yes
ENSMUSG00000019851	PERP	0.73	no	no	yes
ENSMUSG00000071317	BVES	0.73	no	no	yes
ENSMUSG00000020212	MDM1	0.73	no	no	yes
ENSMUSG00000031453	RASA3	0.73	no	no	yes
ENSMUSG00000055675	KBTBD11	0.73	no	no	yes
ENSMUSG00000018796	ACSL1	0.73	no	no	yes
ENSMUSG00000031608	GALNT7	0.73	no	no	yes
ENSMUSG00000005698	CTCF	0.73	no	no	yes
ENSMUSG00000074505	FAT3	0.73	no	no	yes
ENSMUSG00000032363	ADAMTS7	0.73	no	no	yes
ENSMUSG00000037001	ZNF570	0.73	no	no	yes
ENSMUSG00000018648	DUSP14	0.73	no	no	yes
ENSMUSG00000021366	HIVEP1	0.73	no	no	yes
ENSMUSG00000060073	PSMA3	0.73	no	no	yes
ENSMUSG00000021245	MLH3	0.73	no	no	yes
ENSMUSG00000001175	CALM1	0.73	no	no	yes
ENSMUSG00000041415	DICER1	0.73	no	no	yes
ENSMUSG00000072825	CEP170B	0.73	no	no	yes
ENSMUSG00000040732	ERG	0.73	no	no	yes
ENSMUSG00000063952	BRPF3	0.73	no	no	yes
ENSMUSG00000036501	FAM13B	0.73	no	no	yes
ENSMUSG00000053441	ADAMTS19	0.73	no	no	yes
ENSMUSG00000031119	GPC4	0.729808	no	no	yes
ENSMUSG00000026235	EPHA4	0.725	no	no	yes
ENSMUSG00000026447	PIK3C2B	0.725	no	no	yes
ENSMUSG00000073557	PPP1R12B	0.725	no	no	yes
ENSMUSG00000042369	RBM45	0.725	no	no	yes
ENSMUSG00000032724	ABTB2	0.725	no	no	yes
ENSMUSG00000074622	MAFB	0.725	no	no	yes
ENSMUSG00000031262	CENPI	0.725	no	no	yes
ENSMUSG00000025257	RIBC1	0.725	no	no	yes
ENSMUSG00000031353	RBBP7	0.725	no	no	yes
ENSMUSG00000056900	USP13	0.725	no	no	yes
ENSMUSG00000001016	ILF2	0.725	no	no	yes
ENSMUSG00000036745	TTLL7	0.725	no	no	yes
ENSMUSG00000028851	NUDC	0.725	no	no	yes
ENSMUSG00000054099	SLC25A40	0.725	no	no	yes
ENSMUSG00000005374	TBL2	0.725	no	no	yes
ENSMUSG00000059182	SKAP2	0.725	no	no	yes
ENSMUSG00000052852	REEP1	0.725	no	no	yes
ENSMUSG00000000693	LOXL3	0.725	no	no	yes
ENSMUSG00000038077	KCNA6	0.725	no	no	yes
ENSMUSG00000030199	ETV6	0.725	no	no	yes
ENSMUSG00000030255	SSPN	0.725	no	no	yes
ENSMUSG00000039990	EDRF1	0.725	no	no	yes
ENSMUSG00000035311	GNPTAB	0.725	no	no	yes
ENSMUSG00000004567	MCOLN1	0.725	no	no	yes
ENSMUSG00000049717	LIG4	0.725	no	no	yes
ENSMUSG00000033732	SF3B3	0.725	no	no	yes
ENSMUSG00000025893	KBTBD3	0.725	no	no	yes
ENSMUSG00000038895	ZNF653	0.725	no	no	yes
ENSMUSG00000032010	USP2	0.725	no	no	yes
ENSMUSG00000032115	HYOU1	0.725	no	no	yes
ENSMUSG00000032294	PKM	0.724808	no	no	no
ENSMUSG00000032212	SLTM	0.724808	no	no	no
ENSMUSG00000020290	XPO1	0.724808	no	no	no
ENSMUSG00000000538	TOM1L2	0.724808	no	no	no
ENSMUSG00000059796	EIF4A1	0.724808	no	no	no
ENSMUSG00000020495	SMG8	0.724808	no	no	no
ENSMUSG00000020875	HOXB9	0.724808	no	no	no
ENSMUSG00000052565	H1-3	0.724808	no	no	no
ENSMUSG00000069206	ZNF195	0.724808	no	no	no
ENSMUSG00000021611	TERT	0.724808	no	no	no
ENSMUSG00000020658	EFR3B	0.724808	no	no	no
ENSMUSG00000020948	KLHL28	0.724808	no	no	no
ENSMUSG00000021098	C14orf39	0.724808	no	no	no
ENSMUSG00000021277	TRAF3	0.724808	no	no	no
ENSMUSG00000022244	AMACR	0.724808	no	no	no
ENSMUSG00000022816	FSTL1	0.724808	no	no	no
ENSMUSG00000022893	ADAMTS1	0.724808	no	no	no
ENSMUSG00000023944	HSP90AB1	0.724808	no	no	no
ENSMUSG00000023951	VEGFA	0.724808	no	no	no
ENSMUSG00000000127	FER	0.724808	no	no	no
ENSMUSG00000068457	UTY	0.724808	no	no	no
ENSMUSG00000003779	KIF20A	0.724808	no	no	no
ENSMUSG00000024357	SIL1	0.724808	no	no	no
ENSMUSG00000102428	PCDHGA12	0.724808	no	no	no
ENSMUSG00000024892	PC	0.724808	no	no	no
ENSMUSG00000024789	JAK2	0.724808	no	no	no
ENSMUSG00000026604	PTPN14	0.724808	no	no	no
ENSMUSG00000073678	PGAP1	0.72	no	no	no
ENSMUSG00000070871	CCNYL1	0.72	no	no	no
ENSMUSG00000026311	ASB1	0.72	no	no	no
ENSMUSG00000026394	ATP6V1G3	0.72	no	no	no
ENSMUSG00000056268	DENND1B	0.72	no	no	no
ENSMUSG00000026622	NEK2	0.72	no	no	no
ENSMUSG00000025255	ZFHX4	0.72	no	no	no
ENSMUSG00000027671	ACTL6A	0.72	no	no	no
ENSMUSG00000053769	LYSMD1	0.72	no	no	no
ENSMUSG00000032643	FHL3	0.72	no	no	no
ENSMUSG00000037553	ZDHHC18	0.72	no	no	no
ENSMUSG00000029064	GNB1	0.72	no	no	no
ENSMUSG00000029033	ACAP3	0.72	no	no	no
ENSMUSG00000046985	TAPT1	0.72	no	no	no
ENSMUSG00000029291	RUFY3	0.72	no	no	no
ENSMUSG00000052296	PPP6R1	0.72	no	no	no
ENSMUSG00000054893	ZNF667	0.72	no	no	no
ENSMUSG00000030539	SEMA4B	0.72	no	no	no
ENSMUSG00000035227	SPCS2	0.72	no	no	no
ENSMUSG00000070348	CCND1	0.72	no	no	no
ENSMUSG00000019470	XAB2	0.72	no	no	no
ENSMUSG00000025810	NRP1	0.72	no	no	no
ENSMUSG00000006527	SFMBT1	0.72	no	no	no
ENSMUSG00000037544	DLGAP5	0.72	no	no	no
ENSMUSG00000032498	MLH1	0.72	no	no	no
ENSMUSG00000020612	PRKAR1A	0.72	no	no	no
ENSMUSG00000043183	SIMC1	0.72	no	no	no
ENSMUSG00000001542	ELL2	0.72	no	no	no
ENSMUSG00000021009	PTPN21	0.72	no	no	no
ENSMUSG00000023033	SCN8A	0.72	no	no	no
ENSMUSG00000036966	SPRYD3	0.72	no	no	no
ENSMUSG00000061751	KALRN	0.72	no	no	no
ENSMUSG00000022973	SYNJ1	0.72	no	no	no
ENSMUSG00000024193	PHF1	0.72	no	no	no
ENSMUSG00000002881	NAB1	0.719808	no	no	no
ENSMUSG00000036206	SH3BP4	0.719808	no	no	no
ENSMUSG00000061762	TAC1	0.719808	no	no	no
ENSMUSG00000038193	HAND2	0.719808	no	no	no
ENSMUSG00000073079	SRP54	0.719808	no	no	no
ENSMUSG00000038608	DOCK10	0.715	no	no	no
ENSMUSG00000048388	FAM171B	0.715	no	no	no
ENSMUSG00000027304	RTF1	0.715	no	no	no
ENSMUSG00000027478	DNMT3B	0.715	no	no	no
ENSMUSG00000027624	EPB41L1	0.715	no	no	no
ENSMUSG00000027583	ZBTB46	0.715	no	no	no
ENSMUSG00000037315	JADE3	0.715	no	no	no
ENSMUSG00000058135	GSTM1	0.715	no	no	no
ENSMUSG00000033502	CDC14A	0.715	no	no	no
ENSMUSG00000028034	FUBP1	0.715	no	no	no
ENSMUSG00000041135	RIPK2	0.715	no	no	no
ENSMUSG00000028626	COL9A2	0.715	no	no	no
ENSMUSG00000000409	LCK	0.715	no	no	no
ENSMUSG00000057315	ARHGAP24	0.715	no	no	no
ENSMUSG00000038970	LMTK2	0.715	no	no	no
ENSMUSG00000029651	MTUS2	0.715	no	no	no
ENSMUSG00000062995	ICA1	0.715	no	no	no
ENSMUSG00000030020	PRICKLE2	0.715	no	no	no
ENSMUSG00000030584	DPF1	0.715	no	no	no
ENSMUSG00000036854	HSPB6	0.715	no	no	no
ENSMUSG00000038296	GALNT18	0.715	no	no	no
ENSMUSG00000043259	FAM13C	0.715	no	no	no
ENSMUSG00000033105	LSS	0.715	no	no	no
ENSMUSG00000020232	HMG20B	0.715	no	no	no
ENSMUSG00000054162	SPOCK3	0.715	no	no	no
ENSMUSG00000031605	KLHL2	0.715	no	no	no
ENSMUSG00000031666	RBL2	0.715	no	no	no
ENSMUSG00000031732	PHLPP2	0.715	no	no	no
ENSMUSG00000040721	ZFHX2	0.715	no	no	no
ENSMUSG00000036461	ELF1	0.715	no	no	no
ENSMUSG00000040729	CEP126	0.715	no	no	no
ENSMUSG00000032020	UBASH3B	0.715	no	no	no
ENSMUSG00000032839	TRPC1	0.715	no	no	no
ENSMUSG00000032580	RBM5	0.715	no	no	no
ENSMUSG00000032586	TRAIP	0.715	no	no	no
ENSMUSG00000048076	ARF1	0.715	no	no	no
ENSMUSG00000010025	ALDH3A2	0.715	no	no	no
ENSMUSG00000001552	JUP	0.715	no	no	no
ENSMUSG00000039230	TBCD	0.715	no	no	no
ENSMUSG00000021500	DDX46	0.715	no	no	no
ENSMUSG00000003992	SSBP2	0.715	no	no	no
ENSMUSG00000020654	ADCY3	0.715	no	no	no
ENSMUSG00000021054	SGPP1	0.715	no	no	no
ENSMUSG00000021224	NUMB	0.715	no	no	no
ENSMUSG00000021097	CLMN	0.715	no	no	no
ENSMUSG00000025323	SP4	0.715	no	no	no
ENSMUSG00000058290	ESPL1	0.715	no	no	no
ENSMUSG00000068663	CLEC16A	0.715	no	no	no
ENSMUSG00000022754	TMEM45A	0.715	no	no	no
ENSMUSG00000040820	HLCS	0.715	no	no	no
ENSMUSG00000116564	RIOK2	0.715	no	no	no
ENSMUSG00000072082	CCNF	0.715	no	no	no
ENSMUSG00000038677	SCUBE3	0.715	no	no	no
ENSMUSG00000015474	PPT2	0.715	no	no	no
ENSMUSG00000042942	GREB1L	0.715	no	no	no
ENSMUSG00000024620	PDGFRB	0.715	no	no	no
ENSMUSG00000047787	FLRT1	0.715	no	no	no
ENSMUSG00000021871	PNP	0.715	no	no	no
ENSMUSG00000030638	SH3GL3	0.714808	no	no	no
ENSMUSG00000046324	ERMP1	0.714808	no	no	no
ENSMUSG00000026126	PTPN18	0.71	no	no	no
ENSMUSG00000070565	RASAL2	0.71	no	no	no
ENSMUSG00000026525	OPN3	0.71	no	no	no
ENSMUSG00000040272	ACCS	0.71	no	no	no
ENSMUSG00000027284	CDAN1	0.71	no	no	no
ENSMUSG00000027641	RBL1	0.71	no	no	no
ENSMUSG00000025246	TBL1X	0.71	no	no	no
ENSMUSG00000059921	UNC5C	0.71	no	no	no
ENSMUSG00000042500	AGO4	0.71	no	no	no
ENSMUSG00000029814	IGF2BP3	0.71	no	no	no
ENSMUSG00000053395	CACNG8	0.71	no	no	no
ENSMUSG00000078768	ZNF566	0.71	no	no	no
ENSMUSG00000025790	SLCO3A1	0.71	no	no	no
ENSMUSG00000053877	SRCAP	0.71	no	no	no
ENSMUSG00000010476	EBF3	0.71	no	no	no
ENSMUSG00000019838	SLC16A10	0.71	no	no	no
ENSMUSG00000031555	ADAM9	0.71	no	no	no
ENSMUSG00000031861	LPAR2	0.71	no	no	no
ENSMUSG00000003812	DNASE2	0.71	no	no	no
ENSMUSG00000034361	CPNE2	0.71	no	no	no
ENSMUSG00000031891	HSD11B2	0.71	no	no	no
ENSMUSG00000002325	IRF9	0.71	no	no	no
ENSMUSG00000014547	WDFY2	0.71	no	no	no
ENSMUSG00000018750	ZBTB4	0.71	no	no	no
ENSMUSG00000018566	SLC2A4	0.71	no	no	no
ENSMUSG00000020919	STAT5B	0.71	no	no	no
ENSMUSG00000050965	PRKCA	0.71	no	no	no
ENSMUSG00000038080	KDM1B	0.71	no	no	no
ENSMUSG00000034686	PRR7	0.71	no	no	no
ENSMUSG00000014164	KLHL3	0.71	no	no	no
ENSMUSG00000020668	KIF3C	0.71	no	no	no
ENSMUSG00000048562	SP8	0.71	no	no	no
ENSMUSG00000042303	SGSM3	0.71	no	no	no
ENSMUSG00000032783	TROAP	0.71	no	no	no
ENSMUSG00000000532	ACVR1B	0.71	no	no	no
ENSMUSG00000023043	KRT18	0.71	no	no	no
ENSMUSG00000053600	ZNF101	0.71	no	no	no
ENSMUSG00000034786	GPSM3	0.71	no	no	no
ENSMUSG00000036225	KCTD1	0.71	no	no	no
ENSMUSG00000024425	NDFIP1	0.71	no	no	no
ENSMUSG00000024773	ATG2A	0.71	no	no	no
ENSMUSG00000024665	FADS2	0.71	no	no	no
ENSMUSG00000015882	LCORL	0.709808	no	no	no
ENSMUSG00000030522	MTMR10	0.709808	no	no	no
ENSMUSG00000030844	RGS10	0.709808	no	no	no
ENSMUSG00000025776	CRISPLD1	0.705	no	no	no
ENSMUSG00000022995	ENAH	0.705	no	no	no
ENSMUSG00000026737	PIP4K2A	0.705	no	no	no
ENSMUSG00000026854	USP20	0.705	no	no	no
ENSMUSG00000026819	SLC25A25	0.705	no	no	no
ENSMUSG00000074766	ISM1	0.705	no	no	no
ENSMUSG00000038844	KIF16B	0.705	no	no	no
ENSMUSG00000039621	PREX1	0.705	no	no	no
ENSMUSG00000036537	RNF113B	0.705	no	no	no
ENSMUSG00000043929	KLHL15	0.705	no	no	no
ENSMUSG00000031274	COL4A5	0.705	no	no	no
ENSMUSG00000025764	JADE1	0.705	no	no	no
ENSMUSG00000028385	SNX30	0.705	no	no	no
ENSMUSG00000028514	USP24	0.705	no	no	no
ENSMUSG00000067916	ZNF34	0.705	no	no	no
ENSMUSG00000029480	DHX37	0.705	no	no	no
ENSMUSG00000042042	CSGALNACT2	0.705	no	no	no
ENSMUSG00000003378	GRIK5	0.705	no	no	no
ENSMUSG00000078762	HAUS5	0.705	no	no	no
ENSMUSG00000047037	NIPA1	0.705	no	no	no
ENSMUSG00000060260	PWWP2B	0.705	no	no	no
ENSMUSG00000020069	HNRNPH3	0.705	no	no	no
ENSMUSG00000000374	TRAPPC10	0.705	no	no	no
ENSMUSG00000034771	TLE2	0.705	no	no	no
ENSMUSG00000003814	CALR	0.705	no	no	no
ENSMUSG00000031887	TRADD	0.705	no	no	no
ENSMUSG00000019471	CDC37	0.705	no	no	no
ENSMUSG00000000782	TCF7	0.705	no	no	no
ENSMUSG00000020882	CACNB1	0.705	no	no	no
ENSMUSG00000048732	KLHL11	0.705	no	no	no
ENSMUSG00000021408	RIPK1	0.705	no	no	no
ENSMUSG00000020627	KLHL29	0.705	no	no	no
ENSMUSG00000021236	ENTPD5	0.705	no	no	no
ENSMUSG00000042428	MGAT3	0.705	no	no	no
ENSMUSG00000022844	PDIA5	0.705	no	no	no
ENSMUSG00000025737	WDR24	0.705	no	no	no
ENSMUSG00000039153	RUNX2	0.705	no	no	no
ENSMUSG00000046230	VPS13A	0.705	no	no	no
ENSMUSG00000048482	BDNF	0.704808	no	no	no
ENSMUSG00000027200	SEMA6D	0.704808	no	no	no
ENSMUSG00000030878	CDR2	0.704808	no	no	no
ENSMUSG00000020886	DLG4	0.704808	no	no	no
ENSMUSG00000022443	MYH9	0.704808	no	no	no
ENSMUSG00000024501	DPYSL3	0.704808	no	no	no
ENSMUSG00000024868	DKK1	0.704808	no	no	no
ENSMUSG00000026825	DNM1	0.7	no	no	no
ENSMUSG00000068859	SP9	0.7	no	no	no
ENSMUSG00000005802	SLC30A4	0.7	no	no	no
ENSMUSG00000027395	POLR1B	0.7	no	no	no
ENSMUSG00000028640	TFAP2C	0.7	no	no	no
ENSMUSG00000073295	NUDT11	0.7	no	no	no
ENSMUSG00000025261	HUWE1	0.7	no	no	no
ENSMUSG00000025742	PRPS2	0.7	no	no	no
ENSMUSG00000061143	MAML3	0.7	no	no	no
ENSMUSG00000027774	GFM1	0.7	no	no	no
ENSMUSG00000028175	DEPDC1	0.7	no	no	no
ENSMUSG00000039270	MEGF9	0.7	no	no	no
ENSMUSG00000079560	HOXA3	0.7	no	no	no
ENSMUSG00000036371	SERBP1	0.7	no	no	no
ENSMUSG00000030287	ITPR2	0.7	no	no	no
ENSMUSG00000001802	LRP3	0.7	no	no	no
ENSMUSG00000063511	SNRNP70	0.7	no	no	no
ENSMUSG00000030688	STARD10	0.7	no	no	no
ENSMUSG00000019777	HDAC2	0.7	no	no	no
ENSMUSG00000063804	LIN28B	0.7	no	no	no
ENSMUSG00000038010	CCDC138	0.7	no	no	no
ENSMUSG00000031520	VEGFC	0.7	no	no	no
ENSMUSG00000005413	HMOX1	0.7	no	no	no
ENSMUSG00000031706	RFX1	0.7	no	no	no
ENSMUSG00000037536	FBXO34	0.7	no	no	no
ENSMUSG00000034327	KCTD9	0.7	no	no	no
ENSMUSG00000079084	CCDC82	0.7	no	no	no
ENSMUSG00000036611	EEPD1	0.7	no	no	no
ENSMUSG00000048537	PHLDB1	0.7	no	no	no
ENSMUSG00000032350	GCLC	0.7	no	no	no
ENSMUSG00000032423	SYNCRIP	0.7	no	no	no
ENSMUSG00000020142	SLC1A4	0.7	no	no	no
ENSMUSG00000017376	NLK	0.7	no	no	no
ENSMUSG00000018428	AKAP1	0.7	no	no	no
ENSMUSG00000020923	UBTF	0.7	no	no	no
ENSMUSG00000034247	PLEKHM1	0.7	no	no	no
ENSMUSG00000021557	AGTPBP1	0.7	no	no	no
ENSMUSG00000021248	TMED10	0.7	no	no	no
ENSMUSG00000021037	AHSA1	0.7	no	no	no
ENSMUSG00000041341	ATG2B	0.7	no	no	no
ENSMUSG00000039646	VASN	0.7	no	no	no
ENSMUSG00000033653	VPS8	0.7	no	no	no
ENSMUSG00000062078	QKI	0.7	no	no	no
ENSMUSG00000042644	ITPR3	0.7	no	no	no
ENSMUSG00000061607	MDC1	0.7	no	no	no
ENSMUSG00000090115	USP49	0.7	no	no	no
ENSMUSG00000024078	TTC27	0.7	no	no	no
ENSMUSG00000036438	CALM2	0.7	no	no	no
ENSMUSG00000024477	PGGT1B	0.7	no	no	no
ENSMUSG00000071647	EML3	0.7	no	no	no
ENSMUSG00000055044	PDLIM1	0.7	no	no	no
ENSMUSG00000025188	HPS1	0.7	no	no	no
ENSMUSG00000072437	NANOS1	0.7	no	no	no
ENSMUSG00000041779	TRAM2	0.699808	no	no	no
ENSMUSG00000025037	MAOA	0.699808	no	no	no
ENSMUSG00000059493	NHS	0.699808	no	no	no
ENSMUSG00000045095	MAGI1	0.699808	no	no	no
ENSMUSG00000022012	ENOX1	0.699808	no	no	no
ENSMUSG00000042331	SPECC1	0.699808	no	no	no
ENSMUSG00000041907	GPR45	0.695	no	no	no
ENSMUSG00000025969	NRP2	0.695	no	no	no
ENSMUSG00000073609	D2HGDH	0.695	no	no	no
ENSMUSG00000016200	SYT14	0.695	no	no	no
ENSMUSG00000027075	SLC43A1	0.695	no	no	no
ENSMUSG00000017307	ACOT8	0.695	no	no	no
ENSMUSG00000047996	PRRG1	0.695	no	no	no
ENSMUSG00000031209	HEPH	0.695	no	no	no
ENSMUSG00000079418	ATG4A	0.695	no	no	no
ENSMUSG00000027706	SEC62	0.695	no	no	no
ENSMUSG00000038205	PRKAB2	0.695	no	no	no
ENSMUSG00000040339	FAM102B	0.695	no	no	no
ENSMUSG00000027957	SLC35A3	0.695	no	no	no
ENSMUSG00000040037	NEGR1	0.695	no	no	no
ENSMUSG00000048232	FBXO10	0.695	no	no	no
ENSMUSG00000045268	ZNF691	0.695	no	no	no
ENSMUSG00000037443	CEP85	0.695	no	no	no
ENSMUSG00000047221	FAM185A	0.695	no	no	no
ENSMUSG00000037426	DEPDC5	0.695	no	no	no
ENSMUSG00000019124	SCRN1	0.695	no	no	no
ENSMUSG00000001156	MXD1	0.695	no	no	no
ENSMUSG00000034312	IQSEC1	0.695	no	no	no
ENSMUSG00000030203	DUSP16	0.695	no	no	no
ENSMUSG00000035228	CCDC106	0.695	no	no	no
ENSMUSG00000030435	U2AF2	0.695	no	no	no
ENSMUSG00000045639	ZNF629	0.695	no	no	no
ENSMUSG00000025478	DPYSL4	0.695	no	no	no
ENSMUSG00000039879	HECA	0.695	no	no	no
ENSMUSG00000020183	CPM	0.695	no	no	no
ENSMUSG00000025366	ESYT1	0.695	no	no	no
ENSMUSG00000004568	ARHGEF18	0.695	no	no	no
ENSMUSG00000031441	ATP11A	0.695	no	no	no
ENSMUSG00000031691	TNPO2	0.695	no	no	no
ENSMUSG00000043668	TOX3	0.695	no	no	no
ENSMUSG00000040010	SLC7A5	0.695	no	no	no
ENSMUSG00000031974	ABCB10	0.695	no	no	no
ENSMUSG00000025277	ABHD6	0.695	no	no	no
ENSMUSG00000054051	ERCC6	0.695	no	no	no
ENSMUSG00000043881	KBTBD6	0.695	no	no	no
ENSMUSG00000051615	RAP2A	0.695	no	no	no
ENSMUSG00000034218	ATM	0.695	no	no	no
ENSMUSG00000032258	LCA5	0.695	no	no	no
ENSMUSG00000054792	KLHL18	0.695	no	no	no
ENSMUSG00000020422	TNS3	0.695	no	no	no
ENSMUSG00000037275	GEMIN5	0.695	no	no	no
ENSMUSG00000041346	WRAP53	0.695	no	no	no
ENSMUSG00000018569	CLDN7	0.695	no	no	no
ENSMUSG00000001497	PAX9	0.695	no	no	no
ENSMUSG00000021254	GPATCH2L	0.695	no	no	no
ENSMUSG00000021186	FBLN5	0.695	no	no	no
ENSMUSG00000024019	CMTR1	0.695	no	no	no
ENSMUSG00000007038	NEU1	0.695	no	no	no
ENSMUSG00000011589	FSD1	0.695	no	no	no
ENSMUSG00000023036	PCDHGC4	0.695	no	no	no
ENSMUSG00000032688	MALT1	0.695	no	no	no
ENSMUSG00000019880	RSPO3	0.694808	no	no	no
ENSMUSG00000014329	BICC1	0.694808	no	no	no
ENSMUSG00000032327	STRA6	0.694808	no	no	no
ENSMUSG00000034164	EMID1	0.694808	no	no	no
ENSMUSG00000026028	TRAK2	0.69	no	no	no
ENSMUSG00000033684	QSOX1	0.69	no	no	no
ENSMUSG00000026709	DARS2	0.69	no	no	no
ENSMUSG00000072258	TAF1A	0.69	no	no	no
ENSMUSG00000039318	RAB3GAP2	0.69	no	no	no
ENSMUSG00000026806	DDX31	0.69	no	no	no
ENSMUSG00000036792	MBD5	0.69	no	no	no
ENSMUSG00000027074	SLC43A3	0.69	no	no	no
ENSMUSG00000040687	MADD	0.69	no	no	no
ENSMUSG00000027194	TTC17	0.69	no	no	no
ENSMUSG00000027276	JAG1	0.69	no	no	no
ENSMUSG00000033906	ZDHHC15	0.69	no	no	no
ENSMUSG00000031278	ACSL4	0.69	no	no	no
ENSMUSG00000036432	SIAH2	0.69	no	no	no
ENSMUSG00000028020	GLRB	0.69	no	no	no
ENSMUSG00000028609	MAGOH	0.69	no	no	no
ENSMUSG00000042408	ZMYM6	0.69	no	no	no
ENSMUSG00000040860	CROCC	0.69	no	no	no
ENSMUSG00000029169	DHX15	0.69	no	no	no
ENSMUSG00000035297	COPS4	0.69	no	no	no
ENSMUSG00000029414	KNTC1	0.69	no	no	no
ENSMUSG00000050822	SLC29A4	0.69	no	no	no
ENSMUSG00000004328	HIF3A	0.69	no	no	no
ENSMUSG00000051515	FAM181B	0.69	no	no	no
ENSMUSG00000107023	SRCAP	0.69	no	no	no
ENSMUSG00000037606	OSBPL5	0.69	no	no	no
ENSMUSG00000039835	NHSL1	0.69	no	no	no
ENSMUSG00000058298	MCM9	0.69	no	no	no
ENSMUSG00000034994	EEF2	0.69	no	no	no
ENSMUSG00000040033	STAT2	0.69	no	no	no
ENSMUSG00000036712	CYLD	0.69	no	no	no
ENSMUSG00000074030	EXOC8	0.69	no	no	no
ENSMUSG00000021947	CRYL1	0.69	no	no	no
ENSMUSG00000032267	USP28	0.69	no	no	no
ENSMUSG00000032596	UBA7	0.69	no	no	no
ENSMUSG00000032590	APEH	0.69	no	no	no
ENSMUSG00000020393	KREMEN1	0.69	no	no	no
ENSMUSG00000007850	HNRNPH1	0.69	no	no	no
ENSMUSG00000020538	SREBF1	0.69	no	no	no
ENSMUSG00000017774	MYO1C	0.69	no	no	no
ENSMUSG00000041592	SDK2	0.69	no	no	no
ENSMUSG00000008859	RALA	0.69	no	no	no
ENSMUSG00000021546	HNRNPK	0.69	no	no	no
ENSMUSG00000001525	TUBB	0.69	no	no	no
ENSMUSG00000023927	SATB1	0.69	no	no	no
ENSMUSG00000054074	SKIDA1	0.689808	no	no	no
ENSMUSG00000029287	TGFBR3	0.689808	no	no	no
ENSMUSG00000029563	FOXP2	0.689808	no	no	no
ENSMUSG00000021485	MXD3	0.689808	no	no	no
ENSMUSG00000021466	PTCH1	0.689808	no	no	no
ENSMUSG00000025980	HSPD1	0.685	no	no	no
ENSMUSG00000025997	IKZF2	0.685	no	no	no
ENSMUSG00000033227	WNT6	0.685	no	no	no
ENSMUSG00000090394	KIAA0040	0.685	no	no	no
ENSMUSG00000101174	HOXD4	0.685	no	no	no
ENSMUSG00000027650	TTI1	0.685	no	no	no
ENSMUSG00000044641	PARD6B	0.685	no	no	no
ENSMUSG00000079481	NHSL2	0.685	no	no	no
ENSMUSG00000033792	ATP7A	0.685	no	no	no
ENSMUSG00000042595	FAM199X	0.685	no	no	no
ENSMUSG00000031290	LRCH2	0.685	no	no	no
ENSMUSG00000028080	LRBA	0.685	no	no	no
ENSMUSG00000015747	VPS45	0.685	no	no	no
ENSMUSG00000049225	PDP1	0.685	no	no	no
ENSMUSG00000074088	SNRNP40	0.685	no	no	no
ENSMUSG00000028664	EPHB2	0.685	no	no	no
ENSMUSG00000028957	PER3	0.685	no	no	no
ENSMUSG00000039706	LDB2	0.685	no	no	no
ENSMUSG00000035851	YTHDC1	0.685	no	no	no
ENSMUSG00000049001	NDNF	0.685	no	no	no
ENSMUSG00000042079	HNRNPF	0.685	no	no	no
ENSMUSG00000003031	CDKN1B	0.685	no	no	no
ENSMUSG00000006021	KPTN	0.685	no	no	no
ENSMUSG00000015709	ARNT2	0.685	no	no	no
ENSMUSG00000030643	RAB30	0.685	no	no	no
ENSMUSG00000030987	STIM1	0.685	no	no	no
ENSMUSG00000010760	PHLDA2	0.685	no	no	no
ENSMUSG00000003746	MAN1A1	0.685	no	no	no
ENSMUSG00000045636	MTUS1	0.685	no	no	no
ENSMUSG00000031626	SORBS2	0.685	no	no	no
ENSMUSG00000038102	TRAPPC11	0.685	no	no	no
ENSMUSG00000037070	RBMX	0.685	no	no	no
ENSMUSG00000061048	CDH3	0.685	no	no	no
ENSMUSG00000032175	TYK2	0.685	no	no	no
ENSMUSG00000032177	PDE4A	0.685	no	no	no
ENSMUSG00000053641	DENND4A	0.685	no	no	no
ENSMUSG00000020289	NPRL3	0.685	no	no	no
ENSMUSG00000034940	SYNRG	0.685	no	no	no
ENSMUSG00000038893	FAM117A	0.685	no	no	no
ENSMUSG00000043372	HEXIM2	0.685	no	no	no
ENSMUSG00000020695	MRC2	0.685	no	no	no
ENSMUSG00000040481	BPTF	0.685	no	no	no
ENSMUSG00000025130	P4HB	0.685	no	no	no
ENSMUSG00000039208	METRNL	0.685	no	no	no
ENSMUSG00000021311	MTR	0.685	no	no	no
ENSMUSG00000039219	ARID4B	0.685	no	no	no
ENSMUSG00000021481	ZNF346	0.685	no	no	no
ENSMUSG00000021613	HAPLN1	0.685	no	no	no
ENSMUSG00000021010	NPAS3	0.685	no	no	no
ENSMUSG00000034574	DAAM1	0.685	no	no	no
ENSMUSG00000042350	AREL1	0.685	no	no	no
ENSMUSG00000050697	PRKAA1	0.685	no	no	no
ENSMUSG00000039704	LMBRD2	0.685	no	no	no
ENSMUSG00000047921	TRAPPC9	0.685	no	no	no
ENSMUSG00000023004	TUBA1B	0.685	no	no	no
ENSMUSG00000023009	NCKAP5L	0.685	no	no	no
ENSMUSG00000038141	TMEM181	0.685	no	no	no
ENSMUSG00000023868	PDE10A	0.685	no	no	no
ENSMUSG00000069743	ZNF34	0.685	no	no	no
ENSMUSG00000024219	ANKS1A	0.685	no	no	no
ENSMUSG00000024687	OSBP	0.685	no	no	no
ENSMUSG00000048720	TBC1D12	0.685	no	no	no
ENSMUSG00000025198	ERLIN1	0.685	no	no	no
ENSMUSG00000025076	CASP7	0.685	no	no	no
ENSMUSG00000025077	DCLRE1A	0.685	no	no	no
ENSMUSG00000029338	ANTXR2	0.684808	no	no	no
ENSMUSG00000048960	PREX2	0.68	no	no	no
ENSMUSG00000079470	UTP14A	0.68	no	no	no
ENSMUSG00000013275	SLC41A1	0.68	no	no	no
ENSMUSG00000042699	DHX9	0.68	no	no	no
ENSMUSG00000039157	FAM102A	0.68	no	no	no
ENSMUSG00000026817	AK1	0.68	no	no	no
ENSMUSG00000050368	HOXD10	0.68	no	no	no
ENSMUSG00000027356	FERMT1	0.68	no	no	no
ENSMUSG00000074656	EIF2S2	0.68	no	no	no
ENSMUSG00000006678	POLA1	0.68	no	no	no
ENSMUSG00000027827	KCNAB1	0.68	no	no	no
ENSMUSG00000068747	SORT1	0.68	no	no	no
ENSMUSG00000039234	SEC24D	0.68	no	no	no
ENSMUSG00000035275	RAVER2	0.68	no	no	no
ENSMUSG00000033365	IPO13	0.68	no	no	no
ENSMUSG00000029196	TADA2B	0.68	no	no	no
ENSMUSG00000042594	SH2B3	0.68	no	no	no
ENSMUSG00000037979	CCDC92	0.68	no	no	no
ENSMUSG00000063146	CLIP2	0.68	no	no	no
ENSMUSG00000007207	STX1A	0.68	no	no	no
ENSMUSG00000068748	PTPRZ1	0.68	no	no	no
ENSMUSG00000000938	HOXA10	0.68	no	no	no
ENSMUSG00000040102	KLHL42	0.68	no	no	no
ENSMUSG00000044786	ZFP36	0.68	no	no	no
ENSMUSG00000015133	LRRK1	0.68	no	no	no
ENSMUSG00000033885	PXK	0.68	no	no	no
ENSMUSG00000021948	PRKCD	0.68	no	no	no
ENSMUSG00000037712	FERMT2	0.68	no	no	no
ENSMUSG00000035067	XKR6	0.68	no	no	no
ENSMUSG00000032352	LRRC1	0.68	no	no	no
ENSMUSG00000078154	CDK2AP1	0.68	no	no	no
ENSMUSG00000048728	ZNF454	0.68	no	no	no
ENSMUSG00000020777	ACOX1	0.68	no	no	no
ENSMUSG00000021375	KIF13A	0.68	no	no	no
ENSMUSG00000052609	PLEKHG3	0.68	no	no	no
ENSMUSG00000021275	TECPR2	0.68	no	no	no
ENSMUSG00000021282	EIF5	0.68	no	no	no
ENSMUSG00000013846	ST3GAL1	0.68	no	no	no
ENSMUSG00000002524	PUF60	0.68	no	no	no
ENSMUSG00000046434	HNRNPA1	0.68	no	no	no
ENSMUSG00000036636	CLCN7	0.68	no	no	no
ENSMUSG00000053390	ZNF101	0.68	no	no	no
ENSMUSG00000046982	TSHZ1	0.68	no	no	no
ENSMUSG00000024831	IGHMBP2	0.68	no	no	no
ENSMUSG00000071652	INTS5	0.68	no	no	no
ENSMUSG00000024981	ACSL5	0.68	no	no	no
ENSMUSG00000063698	SFXN4	0.68	no	no	no
ENSMUSG00000075028	PRDM11	0.679808	no	no	no
ENSMUSG00000015396	CD83	0.679808	no	no	no
ENSMUSG00000038702	DSEL	0.675	no	no	no
ENSMUSG00000070643	SOX13	0.675	no	no	no
ENSMUSG00000026683	NUF2	0.675	no	no	no
ENSMUSG00000036893	EHMT1	0.675	no	no	no
ENSMUSG00000059316	SLC27A4	0.675	no	no	no
ENSMUSG00000027004	FRZB	0.675	no	no	no
ENSMUSG00000090100	TTBK2	0.675	no	no	no
ENSMUSG00000035045	ZC3H12B	0.675	no	no	no
ENSMUSG00000045180	SHROOM2	0.675	no	no	no
ENSMUSG00000031295	PHKA2	0.675	no	no	no
ENSMUSG00000040289	HEY1	0.675	no	no	no
ENSMUSG00000061175	FNIP2	0.675	no	no	no
ENSMUSG00000032667	PON2	0.675	no	no	no
ENSMUSG00000006906	STAMBP	0.675	no	no	no
ENSMUSG00000069806	CACNG7	0.675	no	no	no
ENSMUSG00000025326	UBE3A	0.675	no	no	no
ENSMUSG00000037012	HK1	0.675	no	no	no
ENSMUSG00000019966	KITLG	0.675	no	no	no
ENSMUSG00000048279	SACS	0.675	no	no	no
ENSMUSG00000022010	TSC22D1	0.675	no	no	no
ENSMUSG00000066687	ZBTB16	0.675	no	no	no
ENSMUSG00000004661	ARID3B	0.675	no	no	no
ENSMUSG00000041729	CORO2B	0.675	no	no	no
ENSMUSG00000032492	PTH1R	0.675	no	no	no
ENSMUSG00000020275	REL	0.675	no	no	no
ENSMUSG00000017386	TRAF4	0.675	no	no	no
ENSMUSG00000059474	MBTD1	0.675	no	no	no
ENSMUSG00000017314	MPP2	0.675	no	no	no
ENSMUSG00000050244	HEATR1	0.675	no	no	no
ENSMUSG00000021665	HEXB	0.675	no	no	no
ENSMUSG00000079108	SRP54	0.675	no	no	no
ENSMUSG00000058070	EML1	0.675	no	no	no
ENSMUSG00000005360	SLC1A3	0.675	no	no	no
ENSMUSG00000023938	AARS2	0.675	no	no	no
ENSMUSG00000024097	SRSF7	0.675	no	no	no
ENSMUSG00000052928	CTIF	0.675	no	no	no
ENSMUSG00000040385	PPP1CA	0.675	no	no	no
ENSMUSG00000024966	STIP1	0.675	no	no	no
ENSMUSG00000022484	HOXC10	0.675	no	no	no
ENSMUSG00000056870	GULP1	0.67	no	no	no
ENSMUSG00000026234	NCL	0.67	no	no	no
ENSMUSG00000075040	ZNF408	0.67	no	no	no
ENSMUSG00000074582	ARFGEF2	0.67	no	no	no
ENSMUSG00000068270	SHROOM4	0.67	no	no	no
ENSMUSG00000008035	MID1IP1	0.67	no	no	no
ENSMUSG00000060681	SLC9A6	0.67	no	no	no
ENSMUSG00000068740	CELSR2	0.67	no	no	no
ENSMUSG00000028565	NFIA	0.67	no	no	no
ENSMUSG00000078495	ZNF34	0.67	no	no	no
ENSMUSG00000029175	SLC35F6	0.67	no	no	no
ENSMUSG00000029516	CIT	0.67	no	no	no
ENSMUSG00000037962	RFLNA	0.67	no	no	no
ENSMUSG00000029994	ANXA4	0.67	no	no	no
ENSMUSG00000030057	CNBP	0.67	no	no	no
ENSMUSG00000000811	TXNRD3	0.67	no	no	no
ENSMUSG00000091474	ZNF195	0.67	no	no	no
ENSMUSG00000064023	KLK8	0.67	no	no	no
ENSMUSG00000038797	ZSCAN2	0.67	no	no	no
ENSMUSG00000039428	TMEM135	0.67	no	no	no
ENSMUSG00000049580	TSKU	0.67	no	no	no
ENSMUSG00000040624	PLEKHG1	0.67	no	no	no
ENSMUSG00000063953	AMD1	0.67	no	no	no
ENSMUSG00000014778	FHOD1	0.67	no	no	no
ENSMUSG00000036030	PRTG	0.67	no	no	no
ENSMUSG00000032419	TBX18	0.67	no	no	no
ENSMUSG00000025648	PFKFB4	0.67	no	no	no
ENSMUSG00000006782	CNP	0.67	no	no	no
ENSMUSG00000041920	SLC16A6	0.67	no	no	no
ENSMUSG00000018661	COG1	0.67	no	no	no
ENSMUSG00000021319	SFRP4	0.67	yes	no	no
ENSMUSG00000021614	VCAN	0.67	no	no	no
ENSMUSG00000093930	HMGCS1	0.67	no	no	no
ENSMUSG00000022364	TBC1D31	0.67	no	no	no
ENSMUSG00000042622	MAFF	0.67	no	no	no
ENSMUSG00000051864	TBC1D22A	0.67	no	no	no
ENSMUSG00000043311	C6orf47	0.67	no	no	no
ENSMUSG00000034295	FHOD3	0.67	no	no	no
ENSMUSG00000033632	KIAA1328	0.67	no	no	no
ENSMUSG00000025427	RNF165	0.67	no	no	no
ENSMUSG00000040913	FBXW4	0.67	no	no	no
ENSMUSG00000040265	DNM3	0.669808	no	no	no
ENSMUSG00000031099	SMARCA1	0.669808	no	no	no
ENSMUSG00000028551	CDKN2C	0.669808	no	no	no
ENSMUSG00000030022	ADAMTS9	0.669808	no	no	no
ENSMUSG00000033964	ZBTB41	0.665	no	no	no
ENSMUSG00000026748	PLXDC2	0.665	no	no	no
ENSMUSG00000026833	OLFM1	0.665	no	no	no
ENSMUSG00000062949	ATP11C	0.665	no	no	no
ENSMUSG00000041688	AMOT	0.665	no	no	no
ENSMUSG00000027966	COL11A1	0.665	no	no	no
ENSMUSG00000041153	OSGIN2	0.665	no	no	no
ENSMUSG00000028525	PDE4B	0.665	no	no	no
ENSMUSG00000028542	SLC6A9	0.665	no	no	no
ENSMUSG00000028854	SLC9A1	0.665	no	no	no
ENSMUSG00000050966	LIN28A	0.665	no	no	no
ENSMUSG00000023284	ZNF605	0.665	no	no	no
ENSMUSG00000029348	ASPHD2	0.665	no	no	no
ENSMUSG00000009013	DYNLL1	0.665	no	no	no
ENSMUSG00000034324	TMEM132C	0.665	no	no	no
ENSMUSG00000081683	FZD10	0.665	no	no	no
ENSMUSG00000038759	NUP205	0.665	no	no	no
ENSMUSG00000030083	ABTB1	0.665	no	no	no
ENSMUSG00000052707	TNRC6A	0.665	no	no	no
ENSMUSG00000037151	LRRC20	0.665	no	no	no
ENSMUSG00000040009	GNAZ	0.665	no	no	no
ENSMUSG00000069565	DAZAP1	0.665	no	no	no
ENSMUSG00000025352	GDF11	0.665	no	no	no
ENSMUSG00000049092	GPR137C	0.665	no	no	no
ENSMUSG00000015656	HSPA8	0.665	no	no	no
ENSMUSG00000032415	UBE3D	0.665	no	no	no
ENSMUSG00000042757	TMEM108	0.665	no	no	no
ENSMUSG00000020321	MDH1	0.665	no	no	no
ENSMUSG00000020849	YWHAE	0.665	no	no	no
ENSMUSG00000018666	CBX1	0.665	no	no	no
ENSMUSG00000018800	ABCA5	0.665	no	no	no
ENSMUSG00000035936	ALDH5A1	0.665	no	no	no
ENSMUSG00000097333	ZNF195	0.665	no	no	no
ENSMUSG00000058093	ZNF845	0.665	no	no	no
ENSMUSG00000039458	MTMR12	0.665	no	no	no
ENSMUSG00000051359	NCALD	0.665	no	no	no
ENSMUSG00000033039	MICALL1	0.665	no	no	no
ENSMUSG00000036139	HOXC9	0.665	no	no	no
ENSMUSG00000043811	RTN4R	0.665	no	no	no
ENSMUSG00000022841	AP2M1	0.665	no	no	no
ENSMUSG00000052299	LTN1	0.665	no	no	no
ENSMUSG00000048249	CREBRF	0.665	no	no	no
ENSMUSG00000038838	VARS2	0.665	no	no	no
ENSMUSG00000045409	TRIM39	0.665	no	no	no
ENSMUSG00000073542	CEP76	0.665	no	no	no
ENSMUSG00000027257	PACSIN3	0.664808	no	no	no
ENSMUSG00000006586	RUNX1T1	0.664808	no	no	no
ENSMUSG00000025789	ST8SIA2	0.664808	no	no	no
ENSMUSG00000020354	SGCD	0.664808	no	no	no
ENSMUSG00000002249	TEAD3	0.664808	no	no	no
ENSMUSG00000054008	NDST1	0.664808	no	no	no
ENSMUSG00000006576	SLC4A3	0.66	no	no	no
ENSMUSG00000054702	AP1S3	0.66	no	no	no
ENSMUSG00000042207	KDM5B	0.66	no	no	no
ENSMUSG00000055067	SMYD3	0.66	no	no	no
ENSMUSG00000054766	SET	0.66	no	no	no
ENSMUSG00000026839	UPP2	0.66	no	no	no
ENSMUSG00000023391	DLX2	0.66	no	no	no
ENSMUSG00000039501	ZNFX1	0.66	no	no	no
ENSMUSG00000027525	PHACTR3	0.66	no	no	no
ENSMUSG00000031349	NSDHL	0.66	no	no	no
ENSMUSG00000002012	PNCK	0.66	no	no	no
ENSMUSG00000025059	GK	0.66	no	no	no
ENSMUSG00000015749	ANP32E	0.66	no	no	no
ENSMUSG00000027994	MCUB	0.66	no	no	no
ENSMUSG00000028894	INPP5B	0.66	no	no	no
ENSMUSG00000028776	TINAGL1	0.66	no	no	no
ENSMUSG00000029165	AGBL5	0.66	no	no	no
ENSMUSG00000013629	CAD	0.66	no	no	no
ENSMUSG00000029191	RFC1	0.66	no	no	no
ENSMUSG00000029249	REST	0.66	no	no	no
ENSMUSG00000029581	FSCN1	0.66	no	no	no
ENSMUSG00000054499	DEDD2	0.66	no	no	no
ENSMUSG00000059975	ZNF569	0.66	no	no	no
ENSMUSG00000003863	PPFIA3	0.66	no	no	no
ENSMUSG00000030512	SNRPA1	0.66	no	no	no
ENSMUSG00000052396	MOGAT2	0.66	no	no	no
ENSMUSG00000032812	ARAP1	0.66	no	no	no
ENSMUSG00000055629	B4GALNT4	0.66	no	no	no
ENSMUSG00000047146	TET1	0.66	no	no	no
ENSMUSG00000020070	RUFY2	0.66	no	no	no
ENSMUSG00000019943	ATP2B1	0.66	no	no	no
ENSMUSG00000040345	ARHGAP9	0.66	no	no	no
ENSMUSG00000031548	SFRP1	0.66	no	no	no
ENSMUSG00000049184	PURG	0.66	no	no	no
ENSMUSG00000061104	SAP18	0.66	no	no	no
ENSMUSG00000031822	GSE1	0.66	no	no	no
ENSMUSG00000014496	ANKRD28	0.66	no	no	no
ENSMUSG00000048582	GJA3	0.66	no	no	no
ENSMUSG00000021965	SKA3	0.66	no	no	no
ENSMUSG00000034412	TBC1D10A	0.66	no	no	no
ENSMUSG00000063564	COL23A1	0.66	no	no	no
ENSMUSG00000020827	MINK1	0.66	no	no	no
ENSMUSG00000020745	PAFAH1B1	0.66	no	no	no
ENSMUSG00000000282	MNT	0.66	no	no	no
ENSMUSG00000006920	EZH1	0.66	no	no	no
ENSMUSG00000020720	PSMD12	0.66	no	no	no
ENSMUSG00000021385	IPPK	0.66	no	no	no
ENSMUSG00000021703	SERINC5	0.66	no	no	no
ENSMUSG00000021754	MAP3K1	0.66	no	no	no
ENSMUSG00000020590	SNX13	0.66	no	no	no
ENSMUSG00000055884	FANCM	0.66	no	no	no
ENSMUSG00000021062	RAB15	0.66	no	no	no
ENSMUSG00000022285	YWHAZ	0.66	no	no	no
ENSMUSG00000022305	LRP12	0.66	no	no	no
ENSMUSG00000022994	ADCY6	0.66	no	no	no
ENSMUSG00000023034	NR4A1	0.66	no	no	no
ENSMUSG00000022964	TMEM50B	0.66	no	no	no
ENSMUSG00000024201	KDM4B	0.66	no	no	no
ENSMUSG00000004054	MAP3K11	0.66	no	no	no
ENSMUSG00000041324	INHBA	0.659808	no	no	no
ENSMUSG00000024008	CPNE5	0.659808	no	no	no
ENSMUSG00000038323	C2orf69	0.655	no	no	no
ENSMUSG00000026229	PSMD1	0.655	no	no	no
ENSMUSG00000026675	HSD17B7	0.655	no	no	no
ENSMUSG00000036591	ARHGAP21	0.655	no	no	no
ENSMUSG00000034278	DNAJC17	0.655	no	no	no
ENSMUSG00000027495	FAM210B	0.655	no	no	no
ENSMUSG00000038685	RTEL1	0.655	no	no	no
ENSMUSG00000039201	TBC1D25	0.655	no	no	no
ENSMUSG00000044348	SLC25A53	0.655	no	no	no
ENSMUSG00000041658	RRAGB	0.655	no	no	no
ENSMUSG00000033147	SLC22A15	0.655	no	no	no
ENSMUSG00000028180	ZRANB2	0.655	no	no	no
ENSMUSG00000057530	ECE1	0.655	no	no	no
ENSMUSG00000028914	CASP9	0.655	no	no	no
ENSMUSG00000040570	RUNDC3B	0.655	no	no	no
ENSMUSG00000061288	TAOK3	0.655	no	no	no
ENSMUSG00000018143	MAFK	0.655	no	no	no
ENSMUSG00000053460	GGCX	0.655	no	no	no
ENSMUSG00000030431	TMEM238	0.655	no	no	no
ENSMUSG00000041187	PRKD2	0.655	no	no	no
ENSMUSG00000054793	CADM4	0.655	no	no	no
ENSMUSG00000002409	DYRK1B	0.655	no	no	no
ENSMUSG00000043262	UEVLD	0.655	no	no	no
ENSMUSG00000005610	EIF4G2	0.655	no	no	no
ENSMUSG00000019845	TUBE1	0.655	no	no	no
ENSMUSG00000052798	NUP107	0.655	no	no	no
ENSMUSG00000035382	PCSK7	0.655	no	no	no
ENSMUSG00000032786	ALAS1	0.655	no	no	no
ENSMUSG00000013419	ZBTB47	0.655	no	no	no
ENSMUSG00000020375	RUFY1	0.655	no	no	no
ENSMUSG00000070407	HS3ST3B1	0.655	no	no	no
ENSMUSG00000017428	PSMD11	0.655	no	no	no
ENSMUSG00000038517	TBKBP1	0.655	no	no	no
ENSMUSG00000049807	ARHGAP23	0.655	no	no	no
ENSMUSG00000062312	ERBB2	0.655	no	no	no
ENSMUSG00000020733	SLC9A3R1	0.655	no	no	no
ENSMUSG00000034471	CASKIN2	0.655	no	no	no
ENSMUSG00000053113	SOCS3	0.655	no	no	no
ENSMUSG00000025372	BAIAP2	0.655	no	no	no
ENSMUSG00000076431	SOX4	0.655	no	no	no
ENSMUSG00000000253	GMPR	0.655	no	no	no
ENSMUSG00000021725	PARP8	0.655	no	no	no
ENSMUSG00000066643	WDR35	0.655	no	no	no
ENSMUSG00000004151	ETV1	0.655	no	no	no
ENSMUSG00000020974	POLE2	0.655	no	no	no
ENSMUSG00000010608	RBM25	0.655	no	no	no
ENSMUSG00000033530	TTC7B	0.655	no	no	no
ENSMUSG00000033356	PUS7L	0.655	no	no	no
ENSMUSG00000015127	UNKL	0.655	no	no	no
ENSMUSG00000061613	U2AF1	0.655	no	no	no
ENSMUSG00000024622	HMGXB3	0.655	no	no	no
ENSMUSG00000071658	GNG3	0.655	no	no	no
ENSMUSG00000021217	TSHZ3	0.654808	no	no	no
ENSMUSG00000039385	CDH6	0.654808	no	no	no
ENSMUSG00000026384	PTPN4	0.65	no	no	no
ENSMUSG00000026705	KLHL20	0.65	no	no	no
ENSMUSG00000036752	TUBB4B	0.65	no	no	no
ENSMUSG00000026750	PSMB7	0.65	no	no	no
ENSMUSG00000027091	ZC3H15	0.65	no	no	no
ENSMUSG00000016386	MPPED2	0.65	no	no	no
ENSMUSG00000027298	TYRO3	0.65	no	no	no
ENSMUSG00000027254	MAP1A	0.65	no	no	no
ENSMUSG00000037773	PCED1A	0.65	no	no	no
ENSMUSG00000079037	PRNP	0.65	no	no	no
ENSMUSG00000017670	ELMO2	0.65	no	no	no
ENSMUSG00000032806	SLC10A3	0.65	no	no	no
ENSMUSG00000027680	FXR1	0.65	no	no	no
ENSMUSG00000028114	METTL14	0.65	no	no	no
ENSMUSG00000028211	TP53INP1	0.65	no	no	no
ENSMUSG00000073910	MOB3B	0.65	no	no	no
ENSMUSG00000028484	PSIP1	0.65	no	no	no
ENSMUSG00000036856	WNT4	0.65	no	no	no
ENSMUSG00000028745	CAPZB	0.65	no	no	no
ENSMUSG00000040606	KAZN	0.65	no	no	no
ENSMUSG00000029016	CLCN6	0.65	no	no	no
ENSMUSG00000029171	PGM2	0.65	no	no	no
ENSMUSG00000029223	UCHL1	0.65	no	no	no
ENSMUSG00000029311	HSD17B11	0.65	no	no	no
ENSMUSG00000008090	FGFRL1	0.65	no	no	no
ENSMUSG00000000915	HIP1R	0.65	no	no	no
ENSMUSG00000066640	FBXL18	0.65	no	no	no
ENSMUSG00000061898	RBAK	0.65	no	no	no
ENSMUSG00000041390	MDFIC	0.65	no	no	no
ENSMUSG00000038451	SPSB2	0.65	no	no	no
ENSMUSG00000030329	PIANP	0.65	no	no	no
ENSMUSG00000002980	BCAM	0.65	no	no	no
ENSMUSG00000036602	ALX1	0.65	no	no	no
ENSMUSG00000031714	GAB1	0.65	no	no	no
ENSMUSG00000031904	SLC7A6	0.65	no	no	no
ENSMUSG00000062380	TUBB3	0.65	no	no	no
ENSMUSG00000031976	URB2	0.65	no	no	no
ENSMUSG00000022159	RAB2B	0.65	no	no	no
ENSMUSG00000022091	SORBS3	0.65	no	no	no
ENSMUSG00000032549	RAB6B	0.65	no	no	no
ENSMUSG00000018599	MIEF2	0.65	no	no	no
ENSMUSG00000033066	GAS7	0.65	no	no	no
ENSMUSG00000021357	EXOC2	0.65	no	no	no
ENSMUSG00000021710	NLN	0.65	no	no	no
ENSMUSG00000020576	NBAS	0.65	no	no	no
ENSMUSG00000076432	YWHAQ	0.65	no	no	no
ENSMUSG00000043091	TUBA1C	0.65	no	no	no
ENSMUSG00000044636	CSRNP2	0.65	no	no	no
ENSMUSG00000039789	ZNF597	0.65	no	no	no
ENSMUSG00000024330	COL11A2	0.65	no	no	no
ENSMUSG00000019487	TRIP10	0.65	no	no	no
ENSMUSG00000037236	MATR3	0.65	no	no	no
ENSMUSG00000024583	TXNL1	0.65	no	no	no
ENSMUSG00000024521	PMAIP1	0.65	no	no	no
ENSMUSG00000024833	POLA2	0.65	no	no	no
ENSMUSG00000024948	MAP4K2	0.65	no	no	no
ENSMUSG00000024958	GPR137	0.65	no	no	no
ENSMUSG00000025226	FBXL15	0.65	no	no	no
ENSMUSG00000031367	AP1S2	0.649808	no	no	no
ENSMUSG00000021065	FUT8	0.649808	no	no	no
ENSMUSG00000026121	SEMA4C	0.645	no	no	no
ENSMUSG00000026193	FN1	0.645	no	no	no
ENSMUSG00000027102	HOXD8	0.645	no	no	no
ENSMUSG00000000876	PXMP4	0.645	no	no	no
ENSMUSG00000069114	ZBTB10	0.645	no	no	no
ENSMUSG00000049100	PCDH10	0.645	no	no	no
ENSMUSG00000028266	LMO4	0.645	no	no	no
ENSMUSG00000028194	DDAH1	0.645	no	no	no
ENSMUSG00000028289	EPHA7	0.645	no	no	no
ENSMUSG00000028476	RECK	0.645	no	no	no
ENSMUSG00000028434	EPB41L4B	0.645	no	no	no
ENSMUSG00000043962	THRAP3	0.645	no	no	no
ENSMUSG00000056076	EIF3B	0.645	no	no	no
ENSMUSG00000046865	FBL	0.645	no	no	no
ENSMUSG00000092416	ZNF775	0.645	no	no	no
ENSMUSG00000046591	TICRR	0.645	no	no	no
ENSMUSG00000061079	ZNF143	0.645	no	no	no
ENSMUSG00000038822	HACE1	0.645	no	no	no
ENSMUSG00000038122	TBC1D32	0.645	no	no	no
ENSMUSG00000039470	ZDHHC2	0.645	no	no	no
ENSMUSG00000036686	CC2D1A	0.645	no	no	no
ENSMUSG00000035671	ZSWIM4	0.645	no	no	no
ENSMUSG00000022053	EBF2	0.645	no	no	no
ENSMUSG00000034275	IGSF9B	0.645	no	no	no
ENSMUSG00000001948	SPA17	0.645	no	no	no
ENSMUSG00000025602	ZNF202	0.645	no	no	no
ENSMUSG00000020432	TCN2	0.645	no	no	no
ENSMUSG00000020467	EFEMP1	0.645	no	no	no
ENSMUSG00000005949	CTNS	0.645	no	no	no
ENSMUSG00000000276	DGKE	0.645	no	no	no
ENSMUSG00000051235	GEN1	0.645	no	no	no
ENSMUSG00000022433	CSNK1E	0.645	no	no	no
ENSMUSG00000062203	GSPT1	0.645	no	no	no
ENSMUSG00000022514	IL1RAP	0.645	no	no	no
ENSMUSG00000022523	FGF12	0.645	no	no	no
ENSMUSG00000002489	TIAM1	0.645	no	no	no
ENSMUSG00000024079	EIF2AK2	0.645	no	no	no
ENSMUSG00000024260	SAP130	0.645	no	no	no
ENSMUSG00000041258	ZNF236	0.645	no	no	no
ENSMUSG00000024791	CDCA5	0.645	no	no	no
ENSMUSG00000003810	MAST2	0.644808	no	no	no
ENSMUSG00000015957	WNT11	0.644808	no	no	no
ENSMUSG00000044340	PHLPP1	0.64	no	no	no
ENSMUSG00000026463	ATP2B4	0.64	no	no	no
ENSMUSG00000062510	NSL1	0.64	no	no	no
ENSMUSG00000036040	ADAMTSL2	0.64	no	no	no
ENSMUSG00000004105	ANGPTL2	0.64	no	no	no
ENSMUSG00000002733	PLEKHA3	0.64	no	no	no
ENSMUSG00000026999	NUP35	0.64	no	no	no
ENSMUSG00000017861	MYBL2	0.64	no	no	no
ENSMUSG00000047907	TSHZ2	0.64	no	no	no
ENSMUSG00000038705	GMEB2	0.64	no	no	no
ENSMUSG00000073293	NUDT11	0.64	no	no	no
ENSMUSG00000031145	PRICKLE3	0.64	no	no	no
ENSMUSG00000031093	DOCK11	0.64	no	no	no
ENSMUSG00000043300	B3GALNT1	0.64	no	no	no
ENSMUSG00000062232	RAPGEF2	0.64	no	no	no
ENSMUSG00000027865	GDAP2	0.64	no	no	no
ENSMUSG00000002227	MOV10	0.64	no	no	no
ENSMUSG00000028706	NSUN4	0.64	no	no	no
ENSMUSG00000028693	NASP	0.64	no	no	no
ENSMUSG00000040690	COL16A1	0.64	no	no	no
ENSMUSG00000029499	PXMP2	0.64	no	no	no
ENSMUSG00000004455	PPP1CC	0.64	no	no	no
ENSMUSG00000015942	GTF2IRD2	0.64	no	no	no
ENSMUSG00000029713	GNB2	0.64	no	no	no
ENSMUSG00000030279	C2CD5	0.64	no	no	no
ENSMUSG00000040488	LTBP4	0.64	no	no	no
ENSMUSG00000034951	COG7	0.64	no	no	no
ENSMUSG00000019891	DCBLD1	0.64	no	no	no
ENSMUSG00000001120	PCBP3	0.64	no	no	no
ENSMUSG00000048661	LEMD3	0.64	no	no	no
ENSMUSG00000031627	IRF2	0.64	no	no	no
ENSMUSG00000035964	TMEM59L	0.64	no	no	no
ENSMUSG00000035151	ELMOD2	0.64	no	no	no
ENSMUSG00000034390	CMIP	0.64	no	no	no
ENSMUSG00000021737	PSMD6	0.64	no	no	no
ENSMUSG00000042323	PBRM1	0.64	no	no	no
ENSMUSG00000022179	C14orf93	0.64	no	no	no
ENSMUSG00000035078	MTMR9	0.64	no	no	no
ENSMUSG00000034893	COG3	0.64	no	no	no
ENSMUSG00000022022	MTRF1	0.64	no	no	no
ENSMUSG00000032127	VPS11	0.64	no	no	no
ENSMUSG00000006127	INPP5K	0.64	no	no	no
ENSMUSG00000020868	XYLT2	0.64	no	no	no
ENSMUSG00000021365	NEDD9	0.64	no	no	no
ENSMUSG00000021469	MSX2	0.64	no	no	no
ENSMUSG00000020988	L2HGDH	0.64	no	no	no
ENSMUSG00000066440	ZFYVE26	0.64	no	no	no
ENSMUSG00000020961	STON2	0.64	no	no	no
ENSMUSG00000042029	NCAPG2	0.64	no	no	no
ENSMUSG00000022314	RAD21	0.64	no	no	no
ENSMUSG00000022425	ENPP2	0.64	no	no	no
ENSMUSG00000023030	SLC11A2	0.64	no	no	no
ENSMUSG00000023032	SLC4A8	0.64	no	no	no
ENSMUSG00000047141	ZNF654	0.64	no	no	no
ENSMUSG00000071266	ZNF34	0.64	no	no	no
ENSMUSG00000023965	FBXL17	0.64	no	no	no
ENSMUSG00000001383	ZMAT2	0.64	no	no	no
ENSMUSG00000024534	SNCAIP	0.64	no	no	no
ENSMUSG00000024548	SETBP1	0.64	no	no	no
ENSMUSG00000095098	CCDC85B	0.64	no	no	no
ENSMUSG00000056917	SIPA1	0.64	no	no	no
ENSMUSG00000025190	GOT1	0.64	no	no	no
ENSMUSG00000038949	CNST	0.635	no	no	no
ENSMUSG00000036617	KIAA1217	0.635	no	no	no
ENSMUSG00000039787	CERCAM	0.635	no	no	no
ENSMUSG00000026788	ZBTB43	0.635	no	no	no
ENSMUSG00000027010	SLC25A12	0.635	no	no	no
ENSMUSG00000040152	THBS1	0.635	no	no	no
ENSMUSG00000042851	ZC3H6	0.635	no	no	no
ENSMUSG00000038375	TP53INP2	0.635	no	no	no
ENSMUSG00000017754	PLTP	0.635	no	no	no
ENSMUSG00000031161	HDAC6	0.635	no	no	no
ENSMUSG00000031166	WDR13	0.635	no	no	no
ENSMUSG00000060090	RP2	0.635	no	no	no
ENSMUSG00000015217	HMGB3	0.635	no	no	no
ENSMUSG00000034640	TIPARP	0.635	no	no	no
ENSMUSG00000028076	CD1D	0.635	no	no	no
ENSMUSG00000028073	PEAR1	0.635	no	no	no
ENSMUSG00000042520	UBAP2L	0.635	no	no	no
ENSMUSG00000038777	SEMA6C	0.635	no	no	no
ENSMUSG00000068823	CSDE1	0.635	no	no	no
ENSMUSG00000027882	STXBP3	0.635	no	no	no
ENSMUSG00000028412	SLC44A1	0.635	no	no	no
ENSMUSG00000028397	KDM4C	0.635	no	no	no
ENSMUSG00000038024	DENND4C	0.635	no	no	no
ENSMUSG00000028614	NDC1	0.635	no	no	no
ENSMUSG00000028842	AGO3	0.635	no	no	no
ENSMUSG00000028932	PSMC2	0.635	no	no	no
ENSMUSG00000029313	AFF1	0.635	no	no	no
ENSMUSG00000029267	MTF2	0.635	no	no	no
ENSMUSG00000041298	KATNAL1	0.635	no	no	no
ENSMUSG00000029629	PHF14	0.635	no	no	no
ENSMUSG00000029669	TSPAN12	0.635	no	no	no
ENSMUSG00000039841	ZNF800	0.635	no	no	no
ENSMUSG00000053907	MAT2A	0.635	no	no	no
ENSMUSG00000003545	FOSB	0.635	no	no	no
ENSMUSG00000063808	GPATCH1	0.635	no	no	no
ENSMUSG00000003273	CA11	0.635	no	no	no
ENSMUSG00000030722	NFATC2IP	0.635	no	no	no
ENSMUSG00000019846	LAMA4	0.635	no	no	no
ENSMUSG00000056758	HMGA2	0.635	no	no	no
ENSMUSG00000020121	SRGAP1	0.635	no	no	no
ENSMUSG00000022052	PPP2R2A	0.635	no	no	no
ENSMUSG00000060126	TPT1	0.635	no	no	no
ENSMUSG00000032035	ETS1	0.635	no	no	no
ENSMUSG00000086158	C15orf65	0.635	no	no	no
ENSMUSG00000032589	BSN	0.635	no	no	no
ENSMUSG00000032513	GORASP1	0.635	no	no	no
ENSMUSG00000020273	PAPOLG	0.635	no	no	no
ENSMUSG00000051378	KIF18B	0.635	no	no	no
ENSMUSG00000021451	SEMA4D	0.635	no	no	no
ENSMUSG00000034111	TMED8	0.635	no	no	no
ENSMUSG00000033047	EIF3L	0.635	no	no	no
ENSMUSG00000022401	XPNPEP3	0.635	no	no	no
ENSMUSG00000022442	TTLL1	0.635	no	no	no
ENSMUSG00000000555	ITGA5	0.635	no	no	no
ENSMUSG00000039628	HS3ST6	0.635	no	no	no
ENSMUSG00000024012	MTCH1	0.635	no	no	no
ENSMUSG00000024619	CDX1	0.635	no	no	no
ENSMUSG00000036941	ELAC1	0.635	no	no	no
ENSMUSG00000024855	PACS1	0.635	no	no	no
ENSMUSG00000036169	SOSTDC1	0.634808	no	no	no
ENSMUSG00000049076	ACAP2	0.634808	no	no	no
ENSMUSG00000043015	NEMP2	0.63	no	no	no
ENSMUSG00000046994	MARS2	0.63	no	no	no
ENSMUSG00000026283	ING5	0.63	no	no	no
ENSMUSG00000026374	TSN	0.63	no	no	no
ENSMUSG00000033952	ASPM	0.63	no	no	no
ENSMUSG00000043019	EDEM3	0.63	no	no	no
ENSMUSG00000026663	ATF6	0.63	no	no	no
ENSMUSG00000038576	SUSD4	0.63	no	no	no
ENSMUSG00000030768	DISP1	0.63	no	no	no
ENSMUSG00000066798	ZBTB6	0.63	no	no	no
ENSMUSG00000075284	WIPF1	0.63	no	no	no
ENSMUSG00000068742	CRY2	0.63	no	no	no
ENSMUSG00000068735	TP53I11	0.63	no	no	no
ENSMUSG00000015647	LAMA5	0.63	no	no	no
ENSMUSG00000036916	ZNF280C	0.63	no	no	no
ENSMUSG00000031433	RBM41	0.63	no	no	no
ENSMUSG00000028082	SH3D19	0.63	no	no	no
ENSMUSG00000004233	WARS2	0.63	no	no	no
ENSMUSG00000051351	ZNF436	0.63	no	no	no
ENSMUSG00000040118	CACNA2D1	0.63	no	no	no
ENSMUSG00000029004	KMT2E	0.63	no	no	no
ENSMUSG00000037685	ATP8A1	0.63	no	no	no
ENSMUSG00000029312	KLHL8	0.63	no	no	no
ENSMUSG00000032641	GPR19	0.63	no	no	no
ENSMUSG00000052833	SAE1	0.63	no	no	no
ENSMUSG00000019826	ZBTB24	0.63	no	no	no
ENSMUSG00000032788	PDXK	0.63	no	no	no
ENSMUSG00000037234	HOOK3	0.63	no	no	no
ENSMUSG00000031488	RAB11FIP1	0.63	no	no	no
ENSMUSG00000071064	ZNF827	0.63	no	no	no
ENSMUSG00000001065	ZNF276	0.63	no	no	no
ENSMUSG00000044551	C8orf58	0.63	no	no	no
ENSMUSG00000035934	PKNOX2	0.63	no	no	no
ENSMUSG00000032562	GNAI2	0.63	no	no	no
ENSMUSG00000009079	EWSR1	0.63	no	no	no
ENSMUSG00000007739	CCT4	0.63	no	no	no
ENSMUSG00000078812	EIF5A	0.63	no	no	no
ENSMUSG00000020541	TOM1L1	0.63	no	no	no
ENSMUSG00000038560	SP6	0.63	no	no	no
ENSMUSG00000040430	PITPNC1	0.63	no	no	no
ENSMUSG00000034675	DBN1	0.63	no	no	no
ENSMUSG00000052727	MAP1B	0.63	no	no	no
ENSMUSG00000021176	EFCAB11	0.63	no	no	no
ENSMUSG00000021270	HSP90AA1	0.63	no	no	no
ENSMUSG00000021271	ZNF839	0.63	no	no	no
ENSMUSG00000059323	TONSL	0.63	no	no	no
ENSMUSG00000022894	ADAMTS5	0.63	no	no	no
ENSMUSG00000032855	PKD1	0.63	no	no	no
ENSMUSG00000024077	STRN	0.63	no	no	no
ENSMUSG00000033628	PIK3C3	0.63	no	no	no
ENSMUSG00000036223	SKA1	0.63	no	no	no
ENSMUSG00000024913	LRP5	0.63	no	no	no
ENSMUSG00000040929	RFX3	0.63	no	no	no
ENSMUSG00000025049	TAF5	0.63	no	no	no
ENSMUSG00000003228	GRK5	0.63	no	no	no
ENSMUSG00000027993	TRIM2	0.629808	no	no	no
ENSMUSG00000025964	ADAM23	0.625	no	no	no
ENSMUSG00000026207	SPEG	0.625	no	no	no
ENSMUSG00000032997	CHPF	0.625	no	no	no
ENSMUSG00000037434	SLC30A1	0.625	no	no	no
ENSMUSG00000026669	MCM10	0.625	no	no	no
ENSMUSG00000050714	ZBTB26	0.625	no	no	no
ENSMUSG00000027248	PDIA3	0.625	no	no	no
ENSMUSG00000001768	RIN2	0.625	no	no	no
ENSMUSG00000027582	ZGPAT	0.625	no	no	no
ENSMUSG00000067878	MAP7D3	0.625	no	no	no
ENSMUSG00000053931	CNN3	0.625	no	no	no
ENSMUSG00000055436	SRSF11	0.625	no	no	no
ENSMUSG00000028312	SMC2	0.625	no	no	no
ENSMUSG00000028496	MLLT3	0.625	no	no	no
ENSMUSG00000028639	YBX1	0.625	no	no	no
ENSMUSG00000070605	ZNF34	0.625	no	no	no
ENSMUSG00000039713	PLEKHG5	0.625	no	no	no
ENSMUSG00000054675	TMEM119	0.625	no	no	no
ENSMUSG00000042744	HECTD4	0.625	no	no	no
[truncated: 13,528 more rows]
