# Supplementary material for: STIGMA: Single-cell tissue-specific gene prioritization using machine learning
Source: Am J Hum Genet. 2024 Jan 15;111(2):338–49. doi: 10.1016/j.ajhg.2023.12.011 (PMC10870135; doi:10.1016/j.ajhg.2023.12.011)
Supplement: Table S3. Monarch limb phenotypes for genes in STIGMA limb model [file mmc4.xlsx]

## Sheet: predictions_limb_monarch
Gene	Gene_short_name	predictions	Disease	No_Disease	Positive_control	Negative_control	Test	Monarch_mouse	Monarch_human	Limb_mouse	Limb_human	Limb	Any_mouse	Any_human	No_phenotype
ENSMUSG00000041133	SMC1A	Disease	1	0	yes	no	no		['Clinodactyly of the 5th finger', 'Contracture of the proximal interphalangeal joint of the 3rd finger', '1-2 toe syndactyly', 'Toe syndactyly', 'Tapered finger']	no	yes	yes	yes	yes	no
ENSMUSG00000054252	FGFR3	Disease	1	0	no	no	yes	['abnormal humerus morphology', 'large femur head', 'long limbs', 'bowed fibula', 'long humerus', 'long femur', 'increased diameter of femur']	['Radial deviation of the 3rd finger', 'Clinodactyly of the 5th finger', 'Radial deviation of finger', 'Short middle phalanx of finger', 'Short proximal phalanx of finger', 'Toe syndactyly', 'Camptodactyly of finger', 'Preaxial polydactyly', '2-3 finger syndactyly', 'Finger syndactyly']	yes	yes	yes	yes	yes	no
ENSMUSG00000018263	TBX5	Disease	1	0	yes	no	no	['abnormal forelimb morphology', 'abnormal forelimb bud morphology', 'absent forelimb buds', 'absent apical ectodermal ridge', 'absent forelimb', 'abnormal phalanx morphology', 'abnormal limb development']	['Finger clinodactyly', 'Finger syndactyly']	yes	yes	yes	yes	yes	no
ENSMUSG00000035245	EOGT	Disease	1	0	yes	no	no		['Short distal phalanx of finger', 'Absent fingernail', 'Hypoplastic fingernail', 'Finger syndactyly', 'Aplasia of the fingers']	no	yes	yes	yes	yes	no
ENSMUSG00000000094	TBX4	Disease	1	0	yes	no	no	['abnormal limb bud morphology', 'abnormal hindlimb morphology', 'fused phalanges', 'small hindlimb buds', 'abnormal patella morphology', 'abnormal limb development']		yes	no	yes	yes	yes	no
ENSMUSG00000052430	BMPR1B	Disease	0.995	0.005	yes	no	no	['Short phalanx of finger', 'fused phalanges', 'elbow dislocation', 'abnormal metacarpal bone morphology', 'abnormal phalanx morphology', 'abnormal digit development']	['Short phalanx of finger', 'Short middle phalanx of the 5th finger', 'Clinodactyly of the 5th finger', 'Deviation of finger', 'Triangular shaped middle phalanx of the 2nd finger', 'Aplasia/Hypoplasia of the middle phalanx of the 2nd finger', 'Short distal phalanx of the 2nd finger', 'Short 2nd finger', 'Radial deviation of the 2nd finger', 'Radial deviation of finger', 'Ulnar deviation of the 2n…	yes	yes	yes	yes	yes	no
ENSMUSG00000055653	GPC3	Disease	0.99	0.01	yes	no	no		['Short distal phalanx of finger', 'Clinodactyly of the 5th finger', 'Short 2nd finger', 'Toe syndactyly', 'Camptodactyly of finger', 'Congenital hip dislocation', 'Postaxial polydactyly', '2-3 finger syndactyly', 'Postaxial hand polydactyly', 'Finger syndactyly']	no	yes	yes	yes	yes	no
ENSMUSG00000000184	CCND2	Disease	0.99	0.01	yes	no	no		['Postaxial hand polydactyly']	no	yes	yes	yes	yes	no
ENSMUSG00000021136	SMOC1	Disease	0.99	0.01	yes	no	no	['abnormal hindlimb morphology', 'abnormal pollex morphology', 'interdigital webbing', 'abnormal interdigital cell death']	['Clinodactyly of the 5th finger', 'Hand oligodactyly', 'Foot oligodactyly', 'Postaxial foot polydactyly', 'Toe syndactyly', 'Camptodactyly of 2nd-5th fingers', 'Postaxial hand polydactyly', 'Finger syndactyly']	yes	yes	yes	yes	yes	no
ENSMUSG00000021464	ROR2	Disease	0.989808	0.0101923	yes	no	no	['Short phalanx of finger', 'abnormal limb morphology', 'abnormal humerus morphology', 'abnormal hindlimb zeugopod morphology', 'abnormal forelimb stylopod morphology', 'abnormal forelimb zeugopod morphology', 'abnormal hindlimb stylopod morphology', 'abnormal phalanx morphology', 'short radius', 'abnormal digit development', 'abnormal limb development']	['Short distal phalanx of finger', 'Short middle phalanx of the 5th finger', 'Clinodactyly of the 5th finger', 'Radial deviation of finger', 'Type B brachydactyly', 'Short middle phalanx of finger', 'Cutaneous finger syndactyly', 'Hypoplastic fingernail', 'Toe syndactyly', 'Camptodactyly of finger', 'Finger syndactyly']	yes	yes	yes	yes	yes	no
ENSMUSG00000063145	BBS5	Disease	0.985	0.015	yes	no	no		['Postaxial hand polydactyly', 'Finger syndactyly']	no	yes	yes	yes	yes	no
ENSMUSG00000031168	EBP	Disease	0.985	0.015	yes	no	no		['Clinodactyly of the 5th finger', 'Overlapping fingers', 'Foot polydactyly', 'Postaxial polydactyly', 'Abnormal fingernail morphology', 'Hand polydactyly', '2-3 toe syndactyly']	no	yes	yes	yes	yes	no
ENSMUSG00000067860	ZIC3	Disease	0.985	0.015	yes	no	no		['Hand polydactyly']	no	yes	yes	yes	yes	no
ENSMUSG00000047757	FANCB	Disease	0.985	0.015	yes	no	no		['Clinodactyly of the 5th finger', 'Toe syndactyly', 'Aplasia/Hypoplasia of fingers', 'Finger syndactyly']	no	yes	yes	yes	yes	no
ENSMUSG00000037169	MYCN	Disease	0.985	0.015	yes	no	no	['abnormal limb bud morphology', 'abnormal apical ectodermal ridge morphology', 'abnormal limb development']	['Short middle phalanx of the 5th finger', 'Clinodactyly of the 5th finger', 'Short middle phalanx of the 2nd finger', 'Aplasia/Hypoplasia of the middle phalanx of the 2nd finger', 'Aplasia/Hypoplasia of the middle phalanx of the 5th finger', 'Short middle phalanx of finger', 'Toe syndactyly', '4-5 toe syndactyly', '2-3 toe syndactyly']	yes	yes	yes	yes	yes	no
ENSMUSG00000022545	ERCC4	Disease	0.985	0.015	yes	no	no		['Clinodactyly of the 5th finger', 'Toe syndactyly', 'Aplasia/Hypoplasia of fingers', 'Finger syndactyly']	no	yes	yes	yes	yes	no
ENSMUSG00000024974	SMC3	Disease	0.985	0.015	yes	no	no		['Short 5th finger', 'Clinodactyly of the 5th finger', 'Toe syndactyly']	no	yes	yes	yes	yes	no
ENSMUSG00000027253	LRP4	Disease	0.98	0.02	yes	no	no	['abnormal hindlimb morphology', 'abnormal forelimb morphology', 'fused phalanges', 'increased femur compact bone thickness', 'thick apical ectodermal ridge', 'abnormal apical ectodermal ridge morphology', 'ectopic digits', 'polysyndactyly', 'increased diameter of femur']	['Short finger', 'Weakness of long finger extensor muscles', 'Cutaneous finger syndactyly', 'Foot oligodactyly', 'Absent fingernail', 'Toe syndactyly', '2-3 finger syndactyly', 'Finger syndactyly']	yes	yes	yes	yes	yes	no
ENSMUSG00000027523	GNAS	Disease	0.98	0.02	yes	no	no		['Short 5th finger', 'Short distal phalanx of the 3rd finger', 'Short finger']	no	yes	yes	yes	yes	no
ENSMUSG00000049488	TMEM67	Disease	0.98	0.02	yes	no	no		['Postaxial foot polydactyly', 'Foot polydactyly', 'Preaxial hand polydactyly', 'Postaxial hand polydactyly', 'Hand polydactyly']	no	yes	yes	yes	yes	no
ENSMUSG00000041147	BRCA2	Disease	0.98	0.02	yes	no	no		['Clinodactyly of the 5th finger', 'Toe syndactyly', 'Aplasia/Hypoplasia of fingers', 'Finger syndactyly']	no	yes	yes	yes	yes	no
ENSMUSG00000025407	GLI1	Disease	0.98	0.02	yes	no	no		['Short distal phalanx of finger', 'Postaxial foot polydactyly', 'Foot polydactyly', 'Postaxial polydactyly', 'Abnormal fingernail morphology', 'Preaxial hand polydactyly', 'Postaxial hand polydactyly', 'Hand polydactyly']	no	yes	yes	yes	yes	no
ENSMUSG00000031565	FGFR1	Disease	0.98	0.02	yes	no	no	['Postaxial polydactyly', 'abnormal limb morphology', 'abnormal hindlimb morphology', 'abnormal forelimb morphology', 'abnormal embryonic autopod plate morphology', 'abnormal forelimb bud morphology', 'abnormal apical ectodermal ridge morphology', 'abnormal forelimb stylopod morphology', 'abnormal forelimb zeugopod morphology', 'abnormal phalanx morphology', 'abnormal tarsal bone morphology', 'br…	['Short phalanx of finger', 'Clinodactyly of the 5th finger', 'Short finger', 'Preaxial foot polydactyly', 'Toe syndactyly', 'Hand polydactyly', 'Shortening of all middle phalanges of the fingers', 'Finger syndactyly', '2-3 toe syndactyly']	yes	yes	yes	yes	yes	no
ENSMUSG00000031665	SALL1	Disease	0.98	0.02	yes	no	no	['Preaxial polydactyly', 'absent triquetrum', 'metacarpal bone hypoplasia', 'abnormal digit development', 'triphalangia']	['Clinodactyly of the 5th finger', 'Ulnar deviation of finger', '3-4 toe syndactyly', '2-4 finger syndactyly', 'Toe clinodactyly', 'Toe syndactyly', 'Preaxial hand polydactyly', '3-4 finger syndactyly', '2-3 toe syndactyly', 'Aplasia of the fingers']	yes	yes	yes	yes	yes	no
ENSMUSG00000022034	ESCO2	Disease	0.98	0.02	yes	no	no		['Clinodactyly of the 5th finger', 'Radial deviation of finger', 'Hand oligodactyly', 'Finger syndactyly']	no	yes	yes	yes	yes	no
ENSMUSG00000035919	BBS9	Disease	0.98	0.02	yes	no	no		['Postaxial foot polydactyly', 'Postaxial polydactyly', 'Postaxial hand polydactyly', 'Finger syndactyly']	no	yes	yes	yes	yes	no
ENSMUSG00000041741	PDE3A	Disease	0.979808	0.0201923	yes	no	no		['Short phalanx of finger']	no	yes	yes	yes	yes	no
ENSMUSG00000022483	COL2A1	Disease	0.979808	0.0201923	yes	no	no	['abnormal limb morphology', 'abnormal hindlimb morphology', 'abnormal forelimb morphology', 'abnormal limb long bone morphology', 'abnormal elbow joint morphology', 'abnormal phalanx morphology', 'short radius', 'increased diameter of tibia', 'increased diameter of radius', 'increased diameter of humerus', 'increased diameter of femur', 'increased diameter of ulna']	['Short distal phalanx of the 4th finger', 'Short distal phalanx of finger', 'Short phalanx of finger', 'Short distal phalanx of the 5th finger', 'Short distal phalanx of the 3rd finger', 'Short distal phalanx of the 2nd finger', 'Flexion contracture of finger', 'Type E brachydactyly', 'Shortening of all proximal phalanges of the fingers', 'Shortening of all middle phalanges of the fingers']	yes	yes	yes	yes	yes	no
ENSMUSG00000026404	DDX59	Disease	0.975	0.025	yes	no	no		['Postaxial polysyndactyly of foot', 'Ectopic accessory finger-like appendage', 'Postaxial foot polydactyly', 'Postaxial hand polydactyly']	no	yes	yes	yes	yes	no
ENSMUSG00000027358	BMP2	Disease	0.975	0.025	yes	no	no	['absent deltoid tuberosity']	['Short middle phalanx of the 5th finger', 'Clinodactyly of the 5th finger', 'Triangular shaped middle phalanx of the 2nd finger', 'Aplasia/Hypoplasia of the middle phalanx of the 2nd finger', 'Short 2nd finger', 'Radial deviation of the 2nd finger', 'Ulnar deviation of the 2nd finger', 'Type A2 brachydactyly', 'Aplasia/Hypoplasia of the middle phalanx of the 5th finger', 'Short middle phalanx of…	yes	yes	yes	yes	yes	no
ENSMUSG00000038259	GDF5	Disease	0.975	0.025	yes	no	no	['Short phalanx of finger', 'abnormal limb morphology', 'fused phalanges', 'abnormal limb long bone morphology', 'abnormal limb mesenchyme morphology', 'abnormal metacarpal bone morphology', 'brachypodia', 'abnormal phalanx morphology', 'abnormal patella morphology', 'abnormal tarsal bone morphology', 'short radius', 'abnormal digit development', 'abnormal limb development']	['Short distal phalanx of finger', 'Pseudoepiphyses of the 3rd finger', 'Short middle phalanx of the 3rd finger', 'Triangular shaped proximal phalanx of the 3rd finger', 'Short 3rd finger', 'Short phalanx of finger', 'Pseudoepiphyses of the 2nd finger', 'Short middle phalanx of the 5th finger', 'Clinodactyly of the 5th finger', 'Short middle phalanx of the 2nd finger', 'Deviation of finger', 'Tri…	yes	yes	yes	yes	yes	no
ENSMUSG00000037325	BBS7	Disease	0.975	0.025	yes	no	no		['Postaxial hand polydactyly', 'Finger syndactyly']	no	yes	yes	yes	yes	no
ENSMUSG00000029755	DLX5	Disease	0.975	0.025	yes	no	no	['abnormal hindlimb morphology', 'abnormal phalanx morphology']	['Hand oligodactyly', 'Foot oligodactyly', 'Tapered finger', 'Finger syndactyly']	yes	yes	yes	yes	yes	no
ENSMUSG00000038203	HOXA13	Disease	0.97	0.03	yes	no	no	['abnormal limb morphology', 'abnormal embryonic autopod plate morphology', 'interdigital webbing', 'monodactyly', 'abnormal metacarpal bone morphology', 'abnormal phalanx morphology', 'abnormal tarsal bone morphology', 'abnormal digit development', 'abnormal limb development']	['Short 5th finger', 'Short distal phalanx of finger', 'Clinodactyly of the 5th finger', 'Ulnar deviation of the 2nd finger', 'Postaxial hand polydactyly', 'Shortening of all middle phalanges of the fingers']	yes	yes	yes	yes	yes	no
ENSMUSG00000050288	FZD2	Disease	0.97	0.03	yes	no	no		['Clinodactyly of the 5th finger', 'Onychogryposis of fingernail', 'Ridged fingernail', 'Camptodactyly of finger', 'Finger syndactyly']	no	yes	yes	yes	yes	no
ENSMUSG00000021732	FGF10	Disease	0.97	0.03	yes	no	no	['abnormal limb bud morphology', 'absent limbs', 'absent hindlimb', 'absent forelimb', 'absent limb buds', 'abnormal limb development']	['Radial deviation of the 3rd finger', 'Clinodactyly of the 5th finger', 'Toe syndactyly', 'Preaxial polydactyly', '2-3 finger syndactyly', 'Finger syndactyly']	yes	yes	yes	yes	yes	no
ENSMUSG00000038679	TRPS1	Disease	0.97	0.03	yes	no	no		['Short distal phalanx of finger', 'Short phalanx of finger', 'Clinodactyly of the 5th finger', 'Short finger', 'Shortening of all phalanges of fingers', 'Camptodactyly of finger']	no	yes	yes	yes	yes	no
ENSMUSG00000092118	FANCF	Disease	0.965	0.035	yes	no	no		['Clinodactyly of the 5th finger', 'Toe syndactyly', '2-3 finger syndactyly', 'Aplasia/Hypoplasia of fingers', 'Finger syndactyly']	no	yes	yes	yes	yes	no
ENSMUSG00000021835	BMP4	Disease	0.965	0.035	yes	no	no	['Preaxial polydactyly', 'abnormal forelimb morphology', 'abnormal hindlimb bud morphology', 'abnormal limb development']	['Clinodactyly of the 5th finger', 'Short middle phalanx of finger', 'Postaxial foot polydactyly', 'Toe syndactyly', 'Preaxial hand polydactyly', 'Finger syndactyly']	yes	yes	yes	yes	yes	no
ENSMUSG00000048616	NOG	Disease	0.965	0.035	yes	no	no	['Postaxial polydactyly', 'Preaxial polydactyly', 'abnormal limb bud morphology', 'abnormal limb morphology', 'abnormal apical ectodermal ridge morphology', 'interdigital webbing', 'small limb buds', 'polysyndactyly', 'abnormal interdigital cell death']	['Short distal phalanx of finger', 'Clinodactyly of the 5th finger', 'Radial deviation of finger', 'Short finger', 'Proximal/middle symphalangism of 5th finger', 'Cutaneous syndactyly of toes', 'Type B brachydactyly', 'Cutaneous finger syndactyly', 'Finger clinodactyly', 'Absent fingernail', 'Toe syndactyly', 'Camptodactyly of finger', 'Finger syndactyly', '2-3 toe syndactyly']	yes	yes	yes	yes	yes	no
ENSMUSG00000004768	RAB23	Disease	0.96	0.04	yes	no	no	['Rudimentary to absent tibiae', 'abnormal hindlimb zeugopod morphology', 'abnormal forelimb zeugopod morphology', 'abnormal tarsal bone morphology', 'abnormal limb development']	['Clinodactyly of the 5th finger', 'Deviation of finger', 'Preaxial foot polydactyly', 'Toe syndactyly', 'Postaxial hand polydactyly', 'Finger syndactyly']	yes	yes	yes	yes	yes	no
ENSMUSG00000051444	BBS12	Disease	0.96	0.04	yes	no	no		['Postaxial hand polydactyly', 'Finger syndactyly']	no	yes	yes	yes	yes	no
ENSMUSG00000039191	RBPJ	Disease	0.96	0.04	yes	no	no		['Short distal phalanx of finger', 'Absent fingernail', 'Hypoplastic fingernail', 'Finger syndactyly', '2-3 toe syndactyly', 'Aplasia of the fingers']	no	yes	yes	yes	yes	no
ENSMUSG00000039738	SLX4	Disease	0.96	0.04	yes	no	no		['Clinodactyly of the 5th finger', 'Toe syndactyly', 'Aplasia/Hypoplasia of fingers', 'Finger syndactyly']	no	yes	yes	yes	yes	no
ENSMUSG00000048776	PTHLH	Disease	0.955	0.045	yes	no	no	['short radius']	['Short distal phalanx of finger', 'Type E brachydactyly']	yes	yes	yes	yes	yes	no
ENSMUSG00000034329	BRIP1	Disease	0.955	0.045	yes	no	no	['abnormal limb position']	['Clinodactyly of the 5th finger', 'Toe syndactyly', 'Aplasia/Hypoplasia of fingers', 'Finger syndactyly']	yes	yes	yes	yes	yes	no
ENSMUSG00000038765	LMX1B	Disease	0.95	0.05	yes	no	no	['abnormal limb position', 'abnormal foot pad morphology', 'abnormal ankle joint morphology', 'abnormal metacarpal bone morphology', 'abnormal limb development']	['Clinodactyly of the 5th finger', 'Contracture of the distal interphalangeal joint of the fingers', 'Proximal finger joint hyperextensibility']	yes	yes	yes	yes	yes	no
ENSMUSG00000021994	WNT5A	Disease	0.95	0.05	yes	no	no	['Aplasia of the fingers', 'abnormal limb morphology', 'short radius']	['Short middle phalanx of the 5th finger', 'Clinodactyly of the 5th finger', 'Radial deviation of finger', 'Onychogryposis of fingernail', 'Ridged fingernail', 'Camptodactyly of finger', 'Finger syndactyly']	yes	yes	yes	yes	yes	no
ENSMUSG00000020900	MYH10	Disease	0.95	0.05	no	no	yes			no	no	no	yes	no	no
ENSMUSG00000030849	FGFR2	Disease	0.949808	0.0501923	yes	no	no	['absent apical ectodermal ridge', 'abnormal apical ectodermal ridge morphology', 'absent limbs', 'absent hindlimb', 'absent forelimb', 'absent limb buds', 'short radius', 'abnormal limb development']	['Partial duplication of the distal phalanx of the 3rd finger', 'Partial duplication of the distal phalanx of the 2nd finger', 'Radial deviation of the 3rd finger', 'Clinodactyly of the 5th finger', 'Cutaneous finger syndactyly', 'Preaxial foot polydactyly', 'Hypoplastic fingernail', 'Toe syndactyly', 'Camptodactyly of finger', 'Preaxial polydactyly', '2-3 finger syndactyly', 'Preaxial hand polyd…	yes	yes	yes	yes	yes	no
ENSMUSG00000031328	FLNA	Disease	0.945	0.055	yes	no	no		['Short distal phalanx of finger', 'Short phalanx of finger', 'Broad distal phalanx of finger', 'Radial deviation of the 2nd finger', 'Overlapping fingers', 'Toe clinodactyly', 'Toe syndactyly', 'Camptodactyly of finger', 'Congenital hip dislocation', 'Preaxial polydactyly', 'Interphalangeal joint contracture of finger', 'Postaxial hand polydactyly', 'Long phalanx of finger']	no	yes	yes	yes	yes	no
ENSMUSG00000028452	VCP	Disease	0.945	0.055	no	no	yes			no	no	no	yes	yes	no
ENSMUSG00000032198	DOCK6	Disease	0.945	0.055	yes	no	no		['Short distal phalanx of finger', 'Absent fingernail', 'Hypoplastic fingernail', 'Finger syndactyly', 'Aplasia of the fingers']	no	yes	yes	yes	yes	no
ENSMUSG00000022141	NIPBL	Disease	0.945	0.055	yes	no	no	['short radius']	['Clinodactyly of the 5th finger', 'Hand oligodactyly', 'Toe syndactyly', '2-3 toe syndactyly']	yes	yes	yes	yes	yes	no
ENSMUSG00000038374	RBM8A	Disease	0.94	0.06	yes	no	no		['Short phalanx of finger', 'Clinodactyly of the 5th finger', 'Finger syndactyly']	no	yes	yes	yes	yes	no
ENSMUSG00000034813	GRIP1	Disease	0.94	0.06	yes	no	no	['abnormal limb morphology', 'absent limbs', 'interdigital webbing']	['Cutaneous syndactyly', 'Toe syndactyly', 'Finger syndactyly']	yes	yes	yes	yes	yes	no
ENSMUSG00000038379	TTK	Disease	0.94	0.06	no	no	yes			no	no	no	yes	no	no
ENSMUSG00000022367	HAS2	Disease	0.94	0.06	no	no	yes	['abnormal limb mesenchyme morphology', 'abnormal phalanx morphology', 'abnormal digit development', 'abnormal limb development']		yes	no	yes	yes	yes	no
ENSMUSG00000034320	SLC26A2	Disease	0.94	0.06	yes	no	no	['abnormal limb morphology']	['Short phalanx of finger', 'Contracture of the proximal interphalangeal joint of the 3rd finger', 'Ulnar deviation of finger', 'Short finger', 'Short middle phalanx of finger', 'Ulnar deviation of the hand or of fingers of the hand', 'Camptodactyly of finger']	yes	yes	yes	yes	yes	no
ENSMUSG00000010721	LMBR1	Disease	0.935	0.065	yes	no	no	['Short phalanx of finger']	['Clinodactyly of the 5th finger', 'Deviation of the hand or of fingers of the hand', '1-5 finger syndactyly', 'Mirror image polydactyly', 'Preaxial foot polydactyly', 'Postaxial foot polydactyly', 'Foot polydactyly', 'Toe syndactyly', 'Camptodactyly of finger', 'Postaxial polydactyly', 'Preaxial hand polydactyly', 'Postaxial hand polydactyly', 'Hand polydactyly', 'Rudimentary to absent tibiae', …	yes	yes	yes	yes	yes	no
ENSMUSG00000044243	BHLHA9	Disease	0.935	0.065	yes	no	no	['interdigital webbing', 'abnormal interdigital cell death']	['Clinodactyly of the 5th finger', 'Aplasia/Hypoplasia of the middle phalanx of the 2nd finger', 'Proximal/middle symphalangism of 5th finger', 'Aplasia/Hypoplasia of the middle phalanx of the 5th finger', 'Toe syndactyly', 'Finger syndactyly', '3-4 finger syndactyly', '2-3 toe syndactyly']	yes	yes	yes	yes	yes	no
ENSMUSG00000021506	PITX1	Disease	0.93	0.07	yes	no	no	['abnormal hindlimb morphology', 'fused phalanges', 'absent sesamoid bone of gastrocnemius', 'abnormal tarsal bone morphology', 'small limb buds']	['Abnormal distal phalanx morphology of finger', 'Clinodactyly of the 5th finger', 'Joint contracture of the 5th finger', 'Mirror image foot polydactyly', 'Preaxial foot polydactyly', '2-3 finger syndactyly', 'Abnormal fingernail morphology', 'Rudimentary to absent tibiae']	yes	yes	yes	yes	yes	no
ENSMUSG00000078184	RBM8A	Disease	0.925	0.075	yes	no	no		['Short phalanx of finger', 'Clinodactyly of the 5th finger', 'Finger syndactyly']	no	yes	yes	yes	yes	no
ENSMUSG00000068856	SF3B4	Disease	0.925	0.075	yes	no	no		['Radial deviation of finger', 'Hand oligodactyly', 'Foot oligodactyly', 'Toe syndactyly', 'Finger syndactyly']	no	yes	yes	yes	yes	no
ENSMUSG00000040254	SEMA3D	Disease	0.925	0.075	yes	no	no			no	no	no	yes	yes	no
ENSMUSG00000020893	PER1	Disease	0.92	0.08	no	no	yes			no	no	no	yes	yes	no
ENSMUSG00000002748	BAZ1B	Disease	0.915	0.085	no	no	yes			no	no	no	yes	yes	no
ENSMUSG00000025927	TFAP2B	Disease	0.91	0.09	yes	no	no	['Postaxial polydactyly']	['Short middle phalanx of the 5th finger', 'Clinodactyly of the 5th finger', 'Symphalangism of the 5th finger', 'Distal/middle symphalangism of 5th finger', 'Mesoaxial hand polydactyly', 'Mesoaxial foot polydactyly', 'Toe syndactyly', 'Hand polydactyly']	yes	yes	yes	yes	yes	no
ENSMUSG00000006005	TPR	Disease	0.91	0.09	no	no	yes			no	no	no	yes	no	no
ENSMUSG00000026864	HSPA5	Disease	0.91	0.09	no	no	yes			no	no	no	yes	no	no
ENSMUSG00000051224	TCEANC	Disease	0.91	0.09	no	no	yes			no	no	no	no	no	yes
ENSMUSG00000029071	DVL1	Disease	0.91	0.09	yes	no	no		['Short distal phalanx of finger', 'Clinodactyly of the 5th finger', 'Onychogryposis of fingernail', 'Ridged fingernail', 'Camptodactyly of finger', 'Finger syndactyly']	no	yes	yes	yes	yes	no
ENSMUSG00000018604	TBX3	Disease	0.91	0.09	yes	no	no	['abnormal limb morphology', 'abnormal hindlimb morphology', 'abnormal forelimb morphology', 'abnormal embryonic autopod plate morphology', 'small hindlimb buds', 'thin apical ectodermal ridge', 'abnormal hindlimb zeugopod morphology', 'abnormal limb development', 'absent tarsus bones']	['Short distal phalanx of finger', 'Camptodactyly of finger', 'Abnormal fingernail morphology', 'Abnormality of finger', 'Postaxial hand polydactyly']	yes	yes	yes	yes	yes	no
ENSMUSG00000045039	MEGF8	Disease	0.91	0.09	yes	no	no	['Preaxial polydactyly', 'delayed limb development']	['Cutaneous finger syndactyly', 'Preaxial foot polydactyly', 'Toe syndactyly', 'Postaxial polydactyly', 'Preaxial polydactyly', 'Postaxial hand polydactyly', 'Finger syndactyly']	yes	yes	yes	yes	yes	no
ENSMUSG00000013584	ALDH1A2	Disease	0.91	0.09	yes	no	no	['absent forelimb buds', 'absent hindlimb buds', 'small forelimb buds']		yes	no	yes	yes	yes	no
ENSMUSG00000021318	GLI3	Disease	0.91	0.09	yes	no	no	['Short phalanx of finger', 'Preaxial polydactyly', 'Rudimentary to absent tibiae', 'Aplasia of the fingers', 'abnormal limb bud morphology', 'abnormal limb morphology', 'abnormal hindlimb morphology', 'abnormal forelimb morphology', 'abnormal embryonic autopod plate morphology', 'thick apical ectodermal ridge', 'polyphalangy', 'interdigital webbing', 'abnormal forelimb zeugopod morphology', 'abn…	['Polydactyly affecting the 4th finger', 'Polydactyly affecting the 3rd finger', 'Clinodactyly of the 5th finger', 'Mesoaxial hand polydactyly', '1-5 toe syndactyly', 'Mesoaxial foot polydactyly', '3-4 finger cutaneous syndactyly', 'Cutaneous finger syndactyly', 'Foot oligodactyly', 'Preaxial foot polydactyly', 'Postaxial foot polydactyly', 'Toe syndactyly', '1-3 toe syndactyly', 'Mesoaxial polyd…	yes	yes	yes	yes	yes	no
ENSMUSG00000024112	CACNA1H	Disease	0.91	0.09	no	no	yes			no	no	no	yes	yes	no
ENSMUSG00000048402	GLI2	Disease	0.909808	0.0901923	yes	no	no	['short radius']	['Postaxial polydactyly', 'Postaxial hand polydactyly', 'Hand polydactyly']	yes	yes	yes	yes	yes	no
ENSMUSG00000026923	NOTCH1	Disease	0.905	0.095	yes	no	no		['Short distal phalanx of finger', 'Absent fingernail', 'Hypoplastic fingernail', 'Finger syndactyly', 'Aplasia of the fingers']	no	yes	yes	yes	yes	no
ENSMUSG00000022799	ARHGAP31	Disease	0.904808	0.0951923	yes	no	no		['Short distal phalanx of finger', 'Absent fingernail', 'Hypoplastic fingernail', 'Toe syndactyly', 'Finger syndactyly', 'Aplasia of the fingers']	no	yes	yes	yes	yes	no
ENSMUSG00000027547	SALL4	Disease	0.9	0.1	yes	no	no	['absent triquetrum', 'abnormal hindlimb bud morphology', 'abnormal phalanx morphology']	['Toe syndactyly', 'Preaxial polydactyly', 'Preaxial hand polydactyly', 'Finger syndactyly']	yes	yes	yes	yes	yes	no
ENSMUSG00000028580	PUM1	Disease	0.9	0.1	no	no	yes		['Tapered finger']	no	yes	yes	yes	yes	no
ENSMUSG00000061533	CEP128	Disease	0.9	0.1	no	no	yes			no	no	no	no	yes	no
ENSMUSG00000024169	IFT140	Disease	0.9	0.1	no	no	yes	['abnormal limb bud morphology', 'abnormal hindlimb bud morphology']	['Short phalanx of finger', 'Postaxial foot polydactyly', 'Toe syndactyly', 'Postaxial hand polydactyly']	yes	yes	yes	yes	yes	no
ENSMUSG00000019432	DDX39B	Disease	0.9	0.1	no	no	yes			no	no	no	no	yes	no
ENSMUSG00000026110	MGAT4A	Disease	0.895	0.105	no	no	yes			no	no	no	yes	yes	no
ENSMUSG00000031169	PORCN	Disease	0.895	0.105	yes	no	no	['abnormal limb morphology', 'fused phalanges']	['Short phalanx of finger', 'Short finger', 'Hand oligodactyly', 'Foot oligodactyly', 'Foot polydactyly', 'Absent fingernail', 'Toe syndactyly', 'Camptodactyly of finger', 'Congenital hip dislocation', 'Postaxial hand polydactyly', 'Hand polydactyly', 'Finger syndactyly']	yes	yes	yes	yes	yes	no
ENSMUSG00000038564	IFT172	Disease	0.895	0.105	no	no	yes	['Preaxial polydactyly', 'abnormal limb morphology', 'short radius']	['Short phalanx of finger', 'Postaxial foot polydactyly', 'Toe syndactyly', 'Postaxial hand polydactyly', 'Finger syndactyly']	yes	yes	yes	yes	yes	no
ENSMUSG00000029405	G3BP2	Disease	0.895	0.105	no	no	yes			no	no	no	yes	yes	no
ENSMUSG00000039031	ARHGAP18	Disease	0.895	0.105	no	no	yes			no	no	no	yes	yes	no
ENSMUSG00000023169	SLC38A1	Disease	0.895	0.105	no	no	yes			no	no	no	yes	yes	no
ENSMUSG00000022510	TP63	Disease	0.895	0.105	yes	no	no		['Clinodactyly of the 5th finger', '3-4 finger cutaneous syndactyly', 'Hyperconvex fingernails', 'Hypoplastic fingernail', 'Toe syndactyly', 'Dystrophic fingernails', 'Finger syndactyly', '2-3 toe syndactyly']	no	yes	yes	no	yes	no
ENSMUSG00000034906	NCAPH	Disease	0.894808	0.105192	no	no	yes			no	no	no	yes	no	no
ENSMUSG00000047793	SNED1	Disease	0.89	0.11	no	no	yes			no	no	no	no	yes	no
ENSMUSG00000044647	CSRNP3	Disease	0.89	0.11	no	no	yes			no	no	no	yes	yes	no
ENSMUSG00000032238	RORA	Disease	0.89	0.11	no	no	yes			no	no	no	yes	yes	no
ENSMUSG00000079259	TRIM71	Disease	0.89	0.11	no	no	yes			no	no	no	yes	yes	no
ENSMUSG00000022658	TAGLN3	Disease	0.89	0.11	no	no	yes			no	no	no	no	yes	no
ENSMUSG00000059208	HNRNPM	Disease	0.89	0.11	no	no	yes			no	no	no	no	yes	no
ENSMUSG00000029765	PLXNA4	Disease	0.889808	0.110192	no	no	yes			no	no	no	yes	yes	no
ENSMUSG00000025658	CNKSR2	Disease	0.885	0.115	no	no	yes		['Shortening of all distal phalanges of the fingers', '2-3 toe syndactyly']	no	yes	yes	yes	yes	no
ENSMUSG00000022309	ANGPT1	Disease	0.885	0.115	no	no	yes			no	no	no	yes	yes	no
ENSMUSG00000038175	MYLIP	Disease	0.884808	0.115192	no	no	yes			no	no	no	yes	yes	no
ENSMUSG00000001819	HOXD13	Disease	0.88	0.12	yes	no	no	['Short phalanx of finger', 'Postaxial polydactyly', 'abnormal forelimb morphology', 'interdigital webbing', 'abnormal metacarpal bone morphology', 'abnormal phalanx morphology', 'abnormal tarsal bone morphology', 'decreased metacarpal bone number', 'decreased metatarsal bone number', 'polysyndactyly', 'short radius', 'abnormal digit development', 'abnormal limb development', 'abnormal hallux mor…	['Short distal phalanx of finger', 'Short phalanx of finger', 'Short middle phalanx of the 5th finger', 'Clinodactyly of the 5th finger', 'Short middle phalanx of the 2nd finger', 'Ulnar deviation of finger', '3-4 toe syndactyly', 'Mesoaxial hand polydactyly', 'Type E brachydactyly', 'Type D brachydactyly', 'Cutaneous finger syndactyly', 'Preaxial foot polydactyly', 'Postaxial foot polydactyly', …	yes	yes	yes	yes	yes	no
ENSMUSG00000048327	CKAP2L	Disease	0.88	0.12	yes	no	no		['Clinodactyly of the 5th finger', 'Cutaneous syndactyly', '2-4 toe syndactyly', 'Finger clinodactyly', 'Finger syndactyly']	no	yes	yes	no	yes	no
ENSMUSG00000051177	PLCB1	Disease	0.88	0.12	no	no	yes			no	no	no	yes	yes	no
ENSMUSG00000034480	DIAPH2	Disease	0.88	0.12	no	no	yes			no	no	no	yes	no	no
ENSMUSG00000041313	SLC7A1	Disease	0.88	0.12	no	no	yes			no	no	no	yes	yes	no
ENSMUSG00000004500	ZNF324	Disease	0.88	0.12	no	no	yes			no	no	no	no	no	yes
ENSMUSG00000022185	ACIN1	Disease	0.88	0.12	no	no	yes			no	no	no	no	no	yes
ENSMUSG00000026074	MAP4K4	Disease	0.875	0.125	no	no	yes			no	no	no	yes	yes	no
ENSMUSG00000026708	CENPL	Disease	0.875	0.125	no	no	yes			no	no	no	yes	no	no
ENSMUSG00000026657	FRMD4A	Disease	0.875	0.125	no	no	yes			no	no	no	no	yes	no
ENSMUSG00000031189	AFF2	Disease	0.875	0.125	no	no	yes		['Clinodactyly of the 5th finger']	no	yes	yes	yes	yes	no
ENSMUSG00000027684	MECOM	Disease	0.875	0.125	no	no	yes	['absent hindlimb buds', 'small forelimb buds', 'abnormal limb development']	['Clinodactyly of the 5th finger', 'Short middle phalanx of the 4th finger', 'Overlapping fingers', 'Finger syndactyly']	yes	yes	yes	yes	yes	no
ENSMUSG00000028519	DAB1	Disease	0.875	0.125	no	no	yes			no	no	no	yes	yes	no
ENSMUSG00000033214	SLITRK5	Disease	0.875	0.125	no	no	yes			no	no	no	yes	no	no
ENSMUSG00000000305	CDH4	Disease	0.87	0.13	no	no	yes			no	no	no	yes	yes	no
ENSMUSG00000078773	RAD54B	Disease	0.87	0.13	no	no	yes			no	no	no	yes	yes	no
ENSMUSG00000029121	CRMP1	Disease	0.87	0.13	no	no	yes			no	no	no	yes	yes	no
ENSMUSG00000003452	BICD1	Disease	0.87	0.13	no	no	yes			no	no	no	yes	yes	no
ENSMUSG00000038417	FIG4	Disease	0.87	0.13	yes	no	no		['Short finger', 'Short middle phalanx of finger', 'Toe syndactyly', 'Tapered finger', 'Abnormality of finger']	no	yes	yes	yes	yes	no
ENSMUSG00000032187	SMARCA4	Disease	0.87	0.13	no	no	yes	['abnormal hindlimb morphology', 'abnormal apical ectodermal ridge morphology', 'abnormal hindlimb zeugopod morphology', 'monodactyly']	['Short 5th finger', 'Hypoplastic fifth fingernail']	yes	yes	yes	yes	yes	no
ENSMUSG00000035284	VPS13C	Disease	0.87	0.13	no	no	yes			no	no	no	yes	yes	no
ENSMUSG00000013415	IGF2BP1	Disease	0.87	0.13	no	no	yes			no	no	no	yes	yes	no
ENSMUSG00000079104	PRPS1	Disease	0.87	0.13	no	no	yes			no	no	no	yes	yes	no
ENSMUSG00000022197	PDZD2	Disease	0.87	0.13	no	no	yes			no	no	no	yes	yes	no
ENSMUSG00000023912	SLC25A27	Disease	0.87	0.13	no	no	yes			no	no	no	no	yes	no
ENSMUSG00000024853	SF3B2	Disease	0.87	0.13	no	no	yes			no	no	no	no	yes	no
ENSMUSG00000032846	ZSWIM6	Disease	0.87	0.13	yes	no	no		['Preaxial foot polydactyly', 'Preaxial polydactyly']	no	yes	yes	yes	yes	no
ENSMUSG00000028524	SGIP1	Disease	0.865	0.135	no	no	yes			no	no	no	yes	yes	no
ENSMUSG00000030007	CCT7	Disease	0.865	0.135	no	no	yes			no	no	no	no	yes	no
ENSMUSG00000030772	DKK3	Disease	0.865	0.135	no	no	yes			no	no	no	yes	yes	no
ENSMUSG00000017639	RAB11FIP4	Disease	0.865	0.135	no	no	yes			no	no	no	yes	yes	no
ENSMUSG00000022332	KHDRBS3	Disease	0.865	0.135	no	no	yes			no	no	no	yes	yes	no
ENSMUSG00000040260	DAAM2	Disease	0.865	0.135	no	no	yes			no	no	no	yes	yes	no
ENSMUSG00000024268	CELF4	Disease	0.865	0.135	no	no	yes			no	no	no	yes	yes	no
ENSMUSG00000025006	SORBS1	Disease	0.865	0.135	no	no	yes			no	no	no	yes	yes	no
ENSMUSG00000033396	SPG11	Disease	0.86	0.14	no	no	yes			no	no	no	yes	yes	no
ENSMUSG00000092060	BEND4	Disease	0.86	0.14	no	no	yes			no	no	no	no	yes	no
ENSMUSG00000035266	HELQ	Disease	0.86	0.14	no	no	yes			no	no	no	yes	yes	no
ENSMUSG00000043279	TRIM56	Disease	0.86	0.14	no	no	yes			no	no	no	yes	no	no
ENSMUSG00000029822	OSBPL3	Disease	0.86	0.14	no	no	yes			no	no	no	yes	yes	no
ENSMUSG00000068335	DOK1	Disease	0.86	0.14	no	no	yes			no	no	no	yes	yes	no
ENSMUSG00000030560	CTSC	Disease	0.86	0.14	no	no	yes		['Abnormal fingernail morphology', 'Tapering pointed ends of distal finger phalanges']	no	yes	yes	yes	yes	no
ENSMUSG00000020021	FGD6	Disease	0.86	0.14	no	no	yes			no	no	no	no	yes	no
ENSMUSG00000035726	SUPT16H	Disease	0.86	0.14	no	no	yes			no	no	no	no	yes	no
ENSMUSG00000022558	MROH1	Disease	0.86	0.14	no	no	yes			no	no	no	no	yes	no
ENSMUSG00000055065	DDX17	Disease	0.86	0.14	no	no	yes			no	no	no	no	yes	no
ENSMUSG00000024245	TMEM178A	Disease	0.86	0.14	no	no	yes			no	no	no	no	yes	no
ENSMUSG00000033016	NFATC1	Disease	0.86	0.14	no	no	yes			no	no	no	yes	yes	no
ENSMUSG00000025203	SCD	Disease	0.86	0.14	no	no	yes			no	no	no	no	yes	no
ENSMUSG00000056427	SLIT3	Disease	0.859808	0.140192	no	no	yes			no	no	no	yes	yes	no
ENSMUSG00000051223	BZW1	Disease	0.855	0.145	no	no	yes			no	no	no	yes	yes	no
ENSMUSG00000027067	SSRP1	Disease	0.855	0.145	no	no	yes			no	no	no	yes	yes	no
ENSMUSG00000032841	PRR5L	Disease	0.855	0.145	no	no	yes			no	no	no	no	yes	no
ENSMUSG00000000881	DLG3	Disease	0.855	0.145	no	no	yes		['Shortening of all distal phalanges of the fingers', '2-3 toe syndactyly']	no	yes	yes	yes	yes	no
ENSMUSG00000031428	ZCCHC12	Disease	0.855	0.145	no	no	yes			no	no	no	no	no	yes
ENSMUSG00000037016	FREM2	Disease	0.855	0.145	yes	no	no	['Preaxial polydactyly', 'abnormal limb morphology', 'fused phalanges']	['Cutaneous syndactyly', 'Toe syndactyly', 'Finger syndactyly']	yes	yes	yes	yes	yes	no
ENSMUSG00000042216	SGSM1	Disease	0.855	0.145	no	no	yes			no	no	no	yes	yes	no
ENSMUSG00000041540	SOX5	Disease	0.855	0.145	no	no	yes		['2-3 toe syndactyly']	no	yes	yes	yes	yes	no
ENSMUSG00000020048	HSP90B1	Disease	0.855	0.145	no	no	yes			no	no	no	yes	yes	no
ENSMUSG00000021830	TXNDC16	Disease	0.855	0.145	no	no	yes			no	no	no	no	yes	no
ENSMUSG00000041012	CMTM8	Disease	0.855	0.145	no	no	yes			no	no	no	no	yes	no
ENSMUSG00000020719	DDX5	Disease	0.855	0.145	no	no	yes			no	no	no	yes	yes	no
ENSMUSG00000015671	PSMA2	Disease	0.855	0.145	no	no	yes			no	no	no	no	no	yes
ENSMUSG00000025321	ITGB8	Disease	0.855	0.145	no	no	yes			no	no	no	yes	yes	no
ENSMUSG00000025207	SEMA4G	Disease	0.855	0.145	no	no	yes			no	no	no	yes	yes	no
ENSMUSG00000006538	IHH	Disease	0.855	0.145	yes	no	no	['Short phalanx of finger', 'abnormal forelimb morphology', 'abnormal humerus morphology', 'abnormal phalanx morphology', 'abnormal digit development']	['Short distal phalanx of finger', 'Radial deviation of the 3rd finger', 'Clinodactyly of the 5th finger', 'Radial deviation of the 2nd finger', 'Radial deviation of the 4th finger', 'Short middle phalanx of finger', 'Short proximal phalanx of finger', 'Small finger']	yes	yes	yes	yes	yes	no
ENSMUSG00000041406	C1orf112	Disease	0.85	0.15	no	no	yes			no	no	no	no	yes	no
ENSMUSG00000001416	CCT3	Disease	0.85	0.15	no	no	yes			no	no	no	yes	yes	no
ENSMUSG00000039634	ZNF189	Disease	0.85	0.15	no	no	yes			no	no	no	no	no	yes
ENSMUSG00000028613	LRP8	Disease	0.85	0.15	no	no	yes			no	no	no	yes	yes	no
ENSMUSG00000005672	KIT	Disease	0.85	0.15	no	no	yes			no	no	no	yes	yes	no
ENSMUSG00000031673	CDH11	Disease	0.85	0.15	no	no	yes		['Cutaneous syndactyly']	no	yes	yes	yes	yes	no
ENSMUSG00000014786	SLC9A5	Disease	0.85	0.15	no	no	yes			no	no	no	yes	yes	no
ENSMUSG00000038042	PTPDC1	Disease	0.85	0.15	no	no	yes			no	no	no	yes	yes	no
ENSMUSG00000021662	ARHGEF28	Disease	0.85	0.15	no	no	yes			no	no	no	yes	yes	no
ENSMUSG00000079020	SLC45A4	Disease	0.85	0.15	no	no	yes			no	no	no	no	yes	no
ENSMUSG00000042524	SUN2	Disease	0.85	0.15	no	no	yes			no	no	no	yes	yes	no
ENSMUSG00000024174	POT1	Disease	0.85	0.15	no	no	yes			no	no	no	yes	yes	no
ENSMUSG00000027544	NFATC2	Disease	0.845	0.155	no	no	yes			no	no	no	yes	yes	no
ENSMUSG00000034551	HDX	Disease	0.845	0.155	no	no	yes			no	no	no	no	yes	no
ENSMUSG00000028454	PIGO	Disease	0.845	0.155	no	no	yes		['Shortening of all distal phalanges of the fingers']	no	yes	yes	yes	yes	no
ENSMUSG00000033985	TESK2	Disease	0.845	0.155	no	no	yes			no	no	no	yes	yes	no
ENSMUSG00000006651	APLP1	Disease	0.845	0.155	no	no	yes			no	no	no	yes	yes	no
ENSMUSG00000030519	APBA2	Disease	0.845	0.155	no	no	yes			no	no	no	yes	yes	no
ENSMUSG00000030930	CHST15	Disease	0.845	0.155	no	no	yes			no	no	no	yes	yes	no
ENSMUSG00000019982	MYB	Disease	0.845	0.155	no	no	yes			no	no	no	yes	yes	no
ENSMUSG00000031654	CBLN1	Disease	0.845	0.155	no	no	yes			no	no	no	yes	no	no
ENSMUSG00000033998	KCNK1	Disease	0.845	0.155	no	no	yes			no	no	no	yes	yes	no
ENSMUSG00000057098	EBF1	Disease	0.845	0.155	no	no	yes			no	no	no	yes	yes	no
ENSMUSG00000018427	YPEL2	Disease	0.845	0.155	no	no	yes			no	no	no	yes	yes	no
ENSMUSG00000000028	CDC45	Disease	0.845	0.155	no	no	yes		['Clinodactyly of the 5th finger', 'Camptodactyly of finger', 'Preaxial polydactyly', '2-3 toe syndactyly']	no	yes	yes	yes	yes	no
ENSMUSG00000024991	EIF3A	Disease	0.845	0.155	no	no	yes			no	no	no	no	yes	no
ENSMUSG00000038894	IRS2	Disease	0.844808	0.155192	no	no	yes			no	no	no	yes	yes	no
ENSMUSG00000042066	TMCC2	Disease	0.84	0.16	no	no	yes			no	no	no	no	yes	no
ENSMUSG00000039086	SS18L1	Disease	0.84	0.16	no	no	yes			no	no	no	yes	yes	no
ENSMUSG00000028572	HOOK1	Disease	0.84	0.16	no	no	yes			no	no	no	yes	no	no
ENSMUSG00000041459	TARDBP	Disease	0.84	0.16	no	no	yes			no	no	no	yes	yes	no
ENSMUSG00000089809	RASGEF1B	Disease	0.84	0.16	no	no	yes			no	no	no	yes	yes	no
ENSMUSG00000060261	GTF2I	Disease	0.84	0.16	no	no	yes			no	no	no	yes	yes	no
ENSMUSG00000029638	GLCCI1	Disease	0.84	0.16	no	no	yes			no	no	no	no	yes	no
ENSMUSG00000001517	FOXM1	Disease	0.84	0.16	no	no	yes			no	no	no	yes	yes	no
ENSMUSG00000030681	MVP	Disease	0.84	0.16	no	no	yes			no	no	no	no	no	yes
ENSMUSG00000041817	FAM169A	Disease	0.84	0.16	no	no	yes			no	no	no	no	yes	no
ENSMUSG00000096847	TMEM151B	Disease	0.84	0.16	no	no	yes			no	no	no	yes	no	no
ENSMUSG00000024598	FBN2	Disease	0.84	0.16	no	no	yes	['abnormal humerus morphology', 'fused phalanges', 'abnormal interdigital cell death']	['Ulnar deviation of finger', 'Congenital finger flexion contractures', 'Camptodactyly of finger']	yes	yes	yes	yes	yes	no
ENSMUSG00000053477	TCF4	Disease	0.84	0.16	no	no	yes		['Finger clinodactyly', 'Tapered finger', 'Broad fingertip']	no	yes	yes	yes	yes	no
ENSMUSG00000043079	SYNPO	Disease	0.839808	0.160192	no	no	yes			no	no	no	yes	yes	no
ENSMUSG00000066877	NCK2	Disease	0.835	0.165	no	no	yes			no	no	no	no	yes	no
ENSMUSG00000026429	UBE2T	Disease	0.835	0.165	yes	no	no		['Clinodactyly of the 5th finger', 'Toe syndactyly', 'Aplasia/Hypoplasia of fingers', 'Finger syndactyly']	no	yes	yes	no	yes	no
ENSMUSG00000040225	PRRC2C	Disease	0.835	0.165	no	no	yes	['abnormal limb morphology']		yes	no	yes	yes	yes	no
ENSMUSG00000074793	HSPA12B	Disease	0.835	0.165	no	no	yes			no	no	no	no	yes	no
ENSMUSG00000051149	ADNP	Disease	0.835	0.165	no	no	yes		['Abnormality of finger', '2-3 toe syndactyly']	no	yes	yes	yes	yes	no
ENSMUSG00000031398	PLXNA3	Disease	0.835	0.165	no	no	yes			no	no	no	yes	no	no
ENSMUSG00000025529	ZNF711	Disease	0.835	0.165	no	no	yes		['Shortening of all distal phalanges of the fingers', '2-3 toe syndactyly']	no	yes	yes	no	yes	no
ENSMUSG00000033253	SZT2	Disease	0.835	0.165	no	no	yes			no	no	no	yes	yes	no
ENSMUSG00000029687	EZH2	Disease	0.835	0.165	no	no	yes		['Radial deviation of finger', 'Camptodactyly of finger', 'Abnormal fingernail morphology', 'Prominent fingertip pads', 'Finger syndactyly']	no	yes	yes	yes	yes	no
ENSMUSG00000063870	CHD4	Disease	0.835	0.165	no	no	yes		['Tapered finger']	no	yes	yes	yes	yes	no
ENSMUSG00000021846	PELI2	Disease	0.835	0.165	no	no	yes			no	no	no	yes	yes	no
ENSMUSG00000061524	ZIC2	Disease	0.835	0.165	no	no	yes		['Hand polydactyly']	no	yes	yes	yes	yes	no
ENSMUSG00000025572	TMC6	Disease	0.835	0.165	no	no	yes			no	no	no	yes	yes	no
ENSMUSG00000021413	PRPF4B	Disease	0.835	0.165	no	no	yes			no	no	no	yes	yes	no
ENSMUSG00000021013	TTC8	Disease	0.835	0.165	yes	no	no		['Postaxial hand polydactyly', 'Finger syndactyly']	no	yes	yes	yes	yes	no
ENSMUSG00000024740	DDB1	Disease	0.835	0.165	no	no	yes			no	no	no	yes	no	no
ENSMUSG00000025915	C8orf44-SGK3	Disease	0.83	0.17	no	no	yes			no	no	no	no	yes	no
ENSMUSG00000040836	GPR161	Disease	0.83	0.17	no	no	yes	['absent apical ectodermal ridge', 'abnormal limb development']		yes	no	yes	yes	yes	no
ENSMUSG00000027217	TSPAN18	Disease	0.83	0.17	no	no	yes			no	no	no	yes	yes	no
ENSMUSG00000001998	AP4E1	Disease	0.83	0.17	no	no	yes			no	no	no	yes	yes	no
ENSMUSG00000031202	RAB39B	Disease	0.83	0.17	no	no	yes		['Shortening of all distal phalanges of the fingers', '2-3 toe syndactyly']	no	yes	yes	yes	yes	no
ENSMUSG00000040389	WDR47	Disease	0.83	0.17	no	no	yes			no	no	no	yes	no	no
ENSMUSG00000028273	PDLIM5	Disease	0.83	0.17	no	no	yes			no	no	no	yes	yes	no
ENSMUSG00000035407	KANK4	Disease	0.83	0.17	no	no	yes			no	no	no	no	yes	no
ENSMUSG00000028909	PTPRU	Disease	0.83	0.17	no	no	yes			no	no	no	yes	yes	no
ENSMUSG00000033720	SFXN5	Disease	0.83	0.17	no	no	yes			no	no	no	no	yes	no
ENSMUSG00000033577	MYO6	Disease	0.83	0.17	no	no	yes			no	no	no	yes	yes	no
ENSMUSG00000034614	PIK3IP1	Disease	0.83	0.17	no	no	yes			no	no	no	yes	no	no
ENSMUSG00000020657	DNAJC27	Disease	0.83	0.17	no	no	yes			no	no	no	yes	yes	no
ENSMUSG00000004698	HDAC9	Disease	0.83	0.17	no	no	yes			no	no	no	yes	yes	no
ENSMUSG00000021189	ATXN3	Disease	0.83	0.17	no	no	yes			no	no	no	yes	yes	no
ENSMUSG00000021265	SLC25A29	Disease	0.83	0.17	no	no	yes			no	no	no	no	yes	no
ENSMUSG00000054321	TAF4B	Disease	0.83	0.17	no	no	yes			no	no	no	yes	yes	no
ENSMUSG00000030259	RASSF8	Disease	0.829808	0.170192	no	no	yes			no	no	no	yes	yes	no
ENSMUSG00000020189	OSBPL8	Disease	0.829808	0.170192	no	no	yes			no	no	no	yes	no	no
ENSMUSG00000025982	SF3B1	Disease	0.825	0.175	no	no	yes			no	no	no	yes	yes	no
ENSMUSG00000039046	USP6NL	Disease	0.825	0.175	no	no	yes			no	no	no	yes	yes	no
ENSMUSG00000026779	MASTL	Disease	0.825	0.175	no	no	yes			no	no	no	yes	yes	no
ENSMUSG00000045103	DMD	Disease	0.825	0.175	no	no	yes	['decreased quadriceps weight', 'increased quadriceps weight']	['Shortening of all distal phalanges of the fingers', '2-3 toe syndactyly']	yes	yes	yes	yes	yes	no
ENSMUSG00000035246	PCYT1B	Disease	0.825	0.175	no	no	yes			no	no	no	yes	no	no
ENSMUSG00000034311	KIF4A	Disease	0.825	0.175	no	no	yes			no	no	no	no	no	yes
ENSMUSG00000031302	NLGN3	Disease	0.825	0.175	no	no	yes			no	no	no	yes	no	no
ENSMUSG00000039735	FNBP1L	Disease	0.825	0.175	no	no	yes			no	no	no	yes	yes	no
ENSMUSG00000028521	SLC35D1	Disease	0.825	0.175	no	no	yes	['abnormal limb morphology']		yes	no	yes	yes	yes	no
ENSMUSG00000032625	THSD7A	Disease	0.825	0.175	no	no	yes			no	no	no	yes	yes	no
ENSMUSG00000030309	CAPRIN2	Disease	0.825	0.175	no	no	yes			no	no	no	yes	yes	no
ENSMUSG00000070822	ZSCAN18	Disease	0.825	0.175	no	no	yes			no	no	no	no	no	yes
ENSMUSG00000020042	BTBD11	Disease	0.825	0.175	no	no	yes			no	no	no	no	yes	no
ENSMUSG00000040640	ERC2	Disease	0.825	0.175	no	no	yes			no	no	no	yes	yes	no
ENSMUSG00000021832	PSMC6	Disease	0.825	0.175	no	no	yes			no	no	no	yes	no	no
ENSMUSG00000006932	CTNNB1	Disease	0.825	0.175	no	no	yes	['abnormal hindlimb morphology', 'abnormal forelimb morphology', 'abnormal humerus morphology', 'ectopic limbs', 'abnormal apical ectodermal ridge morphology', 'absent hindlimb', 'absent deltoid tuberosity', 'abnormal limb development', 'decreased diameter of humerus']		yes	no	yes	yes	yes	no
ENSMUSG00000020340	CYFIP2	Disease	0.825	0.175	no	no	yes			no	no	no	yes	yes	no
ENSMUSG00000002814	TOP3A	Disease	0.825	0.175	no	no	yes			no	no	no	yes	yes	no
ENSMUSG00000034121	MKS1	Disease	0.825	0.175	yes	no	no	['Preaxial polydactyly', 'abnormal pollex morphology', 'polyphalangy']	['Radial deviation of finger', 'Postaxial foot polydactyly', 'Foot polydactyly', 'Preaxial hand polydactyly', 'Postaxial hand polydactyly', 'Hand polydactyly', 'Finger syndactyly']	yes	yes	yes	yes	yes	no
ENSMUSG00000020700	MAP3K3	Disease	0.825	0.175	no	no	yes			no	no	no	yes	yes	no
ENSMUSG00000020708	PSMC5	Disease	0.825	0.175	no	no	yes			no	no	no	yes	yes	no
ENSMUSG00000063632	SOX11	Disease	0.825	0.175	no	no	yes	['abnormal phalanx morphology', 'abnormal talus morphology']	['Short 5th finger', 'Short distal phalanx of finger', 'Hypoplastic fifth fingernail']	yes	yes	yes	yes	yes	no
ENSMUSG00000042523	DNAL1	Disease	0.825	0.175	no	no	yes			no	no	no	yes	yes	no
ENSMUSG00000067150	XPO5	Disease	0.825	0.175	no	no	yes			no	no	no	yes	yes	no
ENSMUSG00000024065	EHD3	Disease	0.825	0.175	no	no	yes			no	no	no	no	yes	no
ENSMUSG00000060771	TSGA10	Disease	0.82	0.18	no	no	yes			no	no	no	no	yes	no
ENSMUSG00000026162	NHEJ1	Disease	0.82	0.18	no	no	yes			no	no	no	yes	yes	no
ENSMUSG00000044337	ACKR3	Disease	0.82	0.18	no	no	yes			no	no	no	yes	yes	no
ENSMUSG00000041498	KIF14	Disease	0.82	0.18	no	no	yes			no	no	no	yes	yes	no
ENSMUSG00000056220	PLA2G4A	Disease	0.82	0.18	no	no	yes			no	no	no	yes	yes	no
ENSMUSG00000035847	IDS	Disease	0.82	0.18	no	no	yes	['abnormal hand joint morphology', 'abnormal hindlimb joint morphology']	['Camptodactyly of finger']	yes	yes	yes	yes	yes	no
ENSMUSG00000031227	MAGEE1	Disease	0.82	0.18	no	no	yes			no	no	no	no	no	yes
ENSMUSG00000039967	ZNF292	Disease	0.82	0.18	no	no	yes		['Clinodactyly of the 5th finger', 'Prominent fingertip pads']	no	yes	yes	no	yes	no
ENSMUSG00000029381	SHROOM3	Disease	0.82	0.18	no	no	yes			no	no	no	yes	yes	no
ENSMUSG00000034687	FRAS1	Disease	0.82	0.18	yes	no	no	['Preaxial polydactyly']	['Cutaneous finger syndactyly', 'Toe syndactyly', 'Finger syndactyly']	yes	yes	yes	yes	yes	no
ENSMUSG00000000568	HNRNPD	Disease	0.82	0.18	no	no	yes			no	no	no	yes	yes	no
ENSMUSG00000037826	PPM1K	Disease	0.82	0.18	no	no	yes			no	no	no	yes	yes	no
ENSMUSG00000005566	TRIM28	Disease	0.82	0.18	no	no	yes			no	no	no	yes	yes	no
ENSMUSG00000003123	LIPE	Disease	0.82	0.18	no	no	yes			no	no	no	yes	yes	no
ENSMUSG00000031790	MMP15	Disease	0.82	0.18	no	no	yes			no	no	no	yes	yes	no
ENSMUSG00000053646	PLXNB1	Disease	0.82	0.18	no	no	yes			no	no	no	yes	yes	no
ENSMUSG00000052373	MPP3	Disease	0.82	0.18	no	no	yes			no	no	no	yes	yes	no
ENSMUSG00000041773	ENC1	Disease	0.82	0.18	no	no	yes			no	no	no	yes	no	no
ENSMUSG00000009575	CBX5	Disease	0.82	0.18	no	no	yes			no	no	no	yes	yes	no
ENSMUSG00000022912	PROS1	Disease	0.82	0.18	no	no	yes			no	no	no	yes	yes	no
ENSMUSG00000024565	SALL3	Disease	0.82	0.18	no	no	yes			no	no	no	yes	yes	no
ENSMUSG00000057614	GNAI1	Disease	0.819808	0.180192	no	no	yes			no	no	no	yes	yes	no
ENSMUSG00000015222	MAP2	Disease	0.815	0.185	no	no	yes			no	no	no	yes	yes	no
ENSMUSG00000026721	RABGAP1L	Disease	0.815	0.185	no	no	yes			no	no	no	no	yes	no
ENSMUSG00000026584	SCYL3	Disease	0.815	0.185	no	no	yes			no	no	no	yes	no	no
ENSMUSG00000075271	TTC30A	Disease	0.815	0.185	no	no	yes			no	no	no	no	no	yes
ENSMUSG00000068394	CEP152	Disease	0.815	0.185	no	no	yes		['Clinodactyly of the 5th finger']	no	yes	yes	yes	yes	no
ENSMUSG00000039834	ZNF335	Disease	0.815	0.185	no	no	yes			no	no	no	no	yes	no
ENSMUSG00000028527	AK4	Disease	0.815	0.185	no	no	yes			no	no	no	no	yes	no
ENSMUSG00000028587	ORC1	Disease	0.815	0.185	no	no	yes		['Clinodactyly of the 5th finger', 'Cutaneous finger syndactyly', 'Camptodactyly of finger']	no	yes	yes	yes	yes	no
ENSMUSG00000028807	ZBTB8A	Disease	0.815	0.185	no	no	yes			no	no	no	no	no	yes
ENSMUSG00000040616	TMEM51	Disease	0.815	0.185	no	no	yes			no	no	no	yes	yes	no
ENSMUSG00000039911	SPSB1	Disease	0.815	0.185	no	no	yes			no	no	no	no	yes	no
ENSMUSG00000039987	PHTF2	Disease	0.815	0.185	no	no	yes			no	no	no	yes	yes	no
ENSMUSG00000029231	PDGFRA	Disease	0.815	0.185	no	no	yes			no	no	no	yes	yes	no
ENSMUSG00000008496	POU2F2	Disease	0.815	0.185	no	no	yes			no	no	no	yes	yes	no
ENSMUSG00000036882	ARHGAP33	Disease	0.815	0.185	no	no	yes			no	no	no	yes	yes	no
ENSMUSG00000052997	UBA2	Disease	0.815	0.185	no	no	yes			no	no	no	yes	no	no
ENSMUSG00000020074	CCAR1	Disease	0.815	0.185	no	no	yes			no	no	no	no	yes	no
ENSMUSG00000020185	E2F7	Disease	0.815	0.185	no	no	yes			no	no	no	no	yes	no
ENSMUSG00000059674	CDH24	Disease	0.815	0.185	no	no	yes			no	no	no	no	no	yes
ENSMUSG00000021986	AMER2	Disease	0.815	0.185	no	no	yes			no	no	no	no	no	yes
ENSMUSG00000001440	KPNB1	Disease	0.815	0.185	no	no	yes			no	no	no	yes	yes	no
ENSMUSG00000035007	RUNDC1	Disease	0.815	0.185	no	no	yes			no	no	no	yes	no	no
ENSMUSG00000035891	CERK	Disease	0.815	0.185	no	no	yes			no	no	no	yes	yes	no
ENSMUSG00000022788	FGD4	Disease	0.815	0.185	no	no	yes			no	no	no	yes	yes	no
ENSMUSG00000025613	CCT8	Disease	0.815	0.185	no	no	yes			no	no	no	no	no	yes
ENSMUSG00000024590	LMNB1	Disease	0.815	0.185	no	no	yes			no	no	no	yes	yes	no
ENSMUSG00000024544	LDLRAD4	Disease	0.815	0.185	no	no	yes			no	no	no	yes	yes	no
ENSMUSG00000001815	EVX2	Disease	0.815	0.185	no	no	yes	['Short phalanx of finger', 'abnormal forelimb morphology', 'abnormal metacarpal bone morphology', 'abnormal phalanx morphology', 'short radius']		yes	no	yes	yes	no	no
ENSMUSG00000055435	MAF	Disease	0.814808	0.185192	no	no	yes		['Clinodactyly of the 5th finger', 'Finger clinodactyly', 'Tapered finger']	no	yes	yes	yes	yes	no
ENSMUSG00000035954	DOCK4	Disease	0.814808	0.185192	no	no	yes			no	no	no	yes	yes	no
ENSMUSG00000027115	KIF18A	Disease	0.81	0.19	no	no	yes			no	no	no	yes	yes	no
ENSMUSG00000033256	SHF	Disease	0.81	0.19	no	no	yes			no	no	no	no	yes	no
ENSMUSG00000031150	CCDC120	Disease	0.81	0.19	no	no	yes			no	no	no	yes	no	no
ENSMUSG00000071723	GSPT2	Disease	0.81	0.19	no	no	yes			no	no	no	yes	no	no
ENSMUSG00000028300	C9orf72	Disease	0.81	0.19	no	no	yes			no	no	no	yes	yes	no
ENSMUSG00000029580	ACTB	Disease	0.81	0.19	no	no	yes			no	no	no	yes	yes	no
ENSMUSG00000029869	EPHB6	Disease	0.81	0.19	no	no	yes			no	no	no	yes	no	no
ENSMUSG00000018909	ARRB1	Disease	0.81	0.19	no	no	yes			no	no	no	yes	yes	no
ENSMUSG00000030806	STX1B	Disease	0.81	0.19	no	no	yes		['Talipes valgus']	no	yes	yes	yes	yes	no
ENSMUSG00000035164	ZC3H12C	Disease	0.81	0.19	no	no	yes			no	no	no	yes	yes	no
ENSMUSG00000017405	NEK8	Disease	0.81	0.19	no	no	yes			no	no	no	yes	yes	no
ENSMUSG00000038534	OSBPL7	Disease	0.81	0.19	no	no	yes			no	no	no	no	yes	no
ENSMUSG00000050295	FOXC1	Disease	0.81	0.19	no	no	yes	['abnormal hindlimb morphology', 'abnormal humerus morphology', 'absent sesamoid bone of gastrocnemius', 'abnormal triquetrum morphology', 'abnormal metacarpal bone morphology', 'abnormal phalanx morphology', 'abnormal patella morphology', 'abnormal tarsal bone morphology', 'short radius', 'abnormal deltoid tuberosity morphology']		yes	no	yes	yes	yes	no
ENSMUSG00000057963	ITPK1	Disease	0.81	0.19	no	no	yes			no	no	no	yes	yes	no
ENSMUSG00000084883	CCDC85C	Disease	0.81	0.19	no	no	yes			no	no	no	yes	yes	no
ENSMUSG00000022265	ANKH	Disease	0.81	0.19	no	no	yes			no	no	no	no	yes	no
ENSMUSG00000006998	PSMD2	Disease	0.81	0.19	no	no	yes			no	no	no	yes	yes	no
ENSMUSG00000022723	CRYBG3	Disease	0.81	0.19	no	no	yes			no	no	no	no	no	yes
ENSMUSG00000024502	JAKMIP2	Disease	0.81	0.19	no	no	yes			no	no	no	no	yes	no
ENSMUSG00000025193	CUTC	Disease	0.81	0.19	no	no	yes			no	no	no	no	yes	no
ENSMUSG00000020032	NUAK1	Disease	0.809808	0.190192	no	no	yes			no	no	no	yes	yes	no
ENSMUSG00000066595	FLVCR1	Disease	0.805	0.195	no	no	yes	['abnormal digit development', 'abnormal limb development']	['Flexion contracture of finger']	yes	yes	yes	yes	yes	no
ENSMUSG00000039678	TBC1D13	Disease	0.805	0.195	no	no	yes			no	no	no	no	yes	no
ENSMUSG00000000247	LHX2	Disease	0.805	0.195	no	no	yes			no	no	no	yes	yes	no
ENSMUSG00000026764	KIF5C	Disease	0.805	0.195	no	no	yes			no	no	no	yes	yes	no
ENSMUSG00000002102	PSMC3	Disease	0.805	0.195	no	no	yes			no	no	no	yes	yes	no
ENSMUSG00000031378	ABCD1	Disease	0.805	0.195	no	no	yes			no	no	no	yes	yes	no
ENSMUSG00000025151	MAGED1	Disease	0.805	0.195	no	no	yes			no	no	no	yes	no	no
ENSMUSG00000025265	FGD1	Disease	0.805	0.195	yes	no	no		['Short 5th finger', 'Clinodactyly of the 5th finger', 'Radial deviation of finger', 'Camptodactyly of finger', 'Hyperextensibility of the finger joints', 'Finger syndactyly']	no	yes	yes	yes	yes	no
ENSMUSG00000027737	SLC7A11	Disease	0.805	0.195	no	no	yes			no	no	no	yes	yes	no
ENSMUSG00000027951	ADAR	Disease	0.805	0.195	no	no	yes			no	no	no	yes	yes	no
ENSMUSG00000044365	CXXC4	Disease	0.805	0.195	no	no	yes			no	no	no	yes	no	no
ENSMUSG00000052137	RBM12B	Disease	0.805	0.195	no	no	yes			no	no	no	no	yes	no
ENSMUSG00000028469	NPR2	Disease	0.805	0.195	no	no	yes	['abnormal hindlimb morphology', 'abnormal forelimb morphology', 'abnormal phalanx morphology', 'short radius', 'long femur', 'increased diameter of femur']	['Short phalanx of finger', 'Redundant skin on fingers', 'Finger clinodactyly', 'Broad finger']	yes	yes	yes	yes	yes	no
ENSMUSG00000060862	ZBTB40	Disease	0.805	0.195	no	no	yes			no	no	no	yes	yes	no
ENSMUSG00000054720	LRRC8C	Disease	0.805	0.195	no	no	yes			no	no	no	yes	yes	no
ENSMUSG00000030093	WNT7A	Disease	0.805	0.195	yes	no	no	['abnormal limb morphology', 'abnormal hindlimb morphology', 'abnormal forelimb morphology', 'abnormal humerus morphology', 'fused phalanges', 'abnormal limb development', 'hemimelia']	['Ulnar deviation of finger', 'Hand oligodactyly', 'Aplasia/Hypoplasia of the 5th finger', 'Foot oligodactyly', 'Toe syndactyly', 'Congenital hip dislocation', 'Postaxial hand polydactyly', 'Aplasia/Hypoplasia of fingers', 'Abnormal finger flexion creases', 'Finger syndactyly']	yes	yes	yes	yes	yes	no
ENSMUSG00000045962	WNK1	Disease	0.805	0.195	no	no	yes		['Tapered finger', 'Dystrophic fingernails']	no	yes	yes	yes	yes	no
ENSMUSG00000020092	PALD1	Disease	0.805	0.195	no	no	yes			no	no	no	yes	yes	no
ENSMUSG00000014498	ANKRD52	Disease	0.805	0.195	no	no	yes			no	no	no	yes	yes	no
ENSMUSG00000031642	SH3RF1	Disease	0.805	0.195	no	no	yes			no	no	no	yes	yes	no
ENSMUSG00000031959	WDR59	Disease	0.805	0.195	no	no	yes			no	no	no	yes	yes	no
ENSMUSG00000021895	ARHGEF3	Disease	0.805	0.195	no	no	yes			no	no	no	yes	yes	no
ENSMUSG00000034248	SLC25A37	Disease	0.805	0.195	no	no	yes			no	no	no	yes	yes	no
ENSMUSG00000032911	CSPG4	Disease	0.805	0.195	no	no	yes			no	no	no	yes	yes	no
ENSMUSG00000007836	HNRNPA0	Disease	0.805	0.195	no	no	yes			no	no	no	no	no	yes
ENSMUSG00000035762	TMEM161B	Disease	0.805	0.195	no	no	yes			no	no	no	yes	yes	no
ENSMUSG00000042275	PELO	Disease	0.805	0.195	no	no	yes			no	no	no	yes	yes	no
ENSMUSG00000025453	NNT	Disease	0.805	0.195	no	no	yes			no	no	no	yes	yes	no
ENSMUSG00000036523	GREB1	Disease	0.805	0.195	no	no	yes			no	no	no	yes	yes	no
ENSMUSG00000022422	DSCC1	Disease	0.805	0.195	no	no	yes			no	no	no	yes	yes	no
ENSMUSG00000032501	TRIB1	Disease	0.805	0.195	no	no	yes			no	no	no	yes	yes	no
ENSMUSG00000033762	RECQL4	Disease	0.805	0.195	yes	no	no	['Preaxial polydactyly', 'abnormal forelimb morphology', 'polyphalangy']	['Short phalanx of finger', 'Hand oligodactyly', 'Congenital hip dislocation']	yes	yes	yes	yes	yes	no
ENSMUSG00000052516	ROBO2	Disease	0.805	0.195	no	no	yes			no	no	no	yes	yes	no
ENSMUSG00000037098	RAB11FIP3	Disease	0.805	0.195	no	no	yes			no	no	no	yes	yes	no
ENSMUSG00000038910	PLCL2	Disease	0.805	0.195	no	no	yes			no	no	no	yes	yes	no
ENSMUSG00000027508	PAG1	Disease	0.804808	0.195192	no	no	yes			no	no	no	yes	yes	no
ENSMUSG00000009628	TEX15	Disease	0.804808	0.195192	no	no	yes			no	no	no	yes	yes	no
ENSMUSG00000032289	THSD4	Disease	0.804808	0.195192	no	no	yes			no	no	no	yes	yes	no
ENSMUSG00000036155	MGAT5	Disease	0.8	0.2	no	no	yes			no	no	no	yes	yes	no
ENSMUSG00000040093	BMF	Disease	0.8	0.2	no	no	yes			no	no	no	yes	yes	no
ENSMUSG00000033526	PPIP5K1	Disease	0.8	0.2	no	no	yes			no	no	no	no	yes	no
ENSMUSG00000027438	NAPB	Disease	0.8	0.2	no	no	yes			no	no	no	yes	yes	no
ENSMUSG00000058254	TSPAN7	Disease	0.8	0.2	no	no	yes		['Shortening of all distal phalanges of the fingers', '2-3 toe syndactyly']	no	yes	yes	yes	yes	no
ENSMUSG00000057777	MAB21L2	Disease	0.8	0.2	no	no	yes			no	no	no	yes	yes	no
ENSMUSG00000052539	MAGI3	Disease	0.8	0.2	no	no	yes			no	no	no	no	yes	no
ENSMUSG00000027894	SLC6A17	Disease	0.8	0.2	no	no	yes			no	no	no	no	yes	no
ENSMUSG00000053965	PDE5A	Disease	0.8	0.2	no	no	yes			no	no	no	yes	yes	no
ENSMUSG00000028830	KIAA0319L	Disease	0.8	0.2	no	no	yes			no	no	no	no	no	yes
ENSMUSG00000040964	ARHGEF10L	Disease	0.8	0.2	no	no	yes			no	no	no	no	yes	no
ENSMUSG00000039410	PRDM16	Disease	0.8	0.2	no	no	yes			no	no	no	yes	yes	no
ENSMUSG00000015880	NCAPG	Disease	0.8	0.2	no	no	yes			no	no	no	no	yes	no
ENSMUSG00000042589	CUX2	Disease	0.8	0.2	no	no	yes			no	no	no	yes	yes	no
ENSMUSG00000033788	DYSF	Disease	0.8	0.2	no	no	yes			no	no	no	yes	yes	no
ENSMUSG00000063415	CYP26B1	Disease	0.8	0.2	no	no	yes	['abnormal limb morphology', 'abnormal hindlimb morphology', 'abnormal forelimb morphology', 'abnormal limb development']		yes	no	yes	yes	yes	no
ENSMUSG00000042105	INPP5F	Disease	0.8	0.2	no	no	yes			no	no	no	yes	yes	no
ENSMUSG00000019864	RTN4IP1	Disease	0.8	0.2	no	no	yes			no	no	no	yes	yes	no
ENSMUSG00000022094	SLC39A14	Disease	0.8	0.2	no	no	yes	['increased femur compact bone thickness', 'decreased diameter of tibia', 'decreased diameter of femur']		yes	no	yes	yes	yes	no
ENSMUSG00000072294	KLF12	Disease	0.8	0.2	no	no	yes			no	no	no	yes	yes	no
ENSMUSG00000020926	ADAM11	Disease	0.8	0.2	no	no	yes			no	no	no	yes	yes	no
ENSMUSG00000044934	ZNF367	Disease	0.8	0.2	no	no	yes			no	no	no	no	yes	no
ENSMUSG00000020593	LPIN1	Disease	0.8	0.2	no	no	yes			no	no	no	yes	yes	no
ENSMUSG00000021024	PSMA6	Disease	0.8	0.2	no	no	yes			no	no	no	no	yes	no
ENSMUSG00000022672	PRKDC	Disease	0.8	0.2	no	no	yes		['Overlapping fingers']	no	yes	yes	yes	yes	no
ENSMUSG00000022885	ST6GAL1	Disease	0.8	0.2	no	no	yes			no	no	no	yes	yes	no
ENSMUSG00000024301	KIFC1	Disease	0.8	0.2	no	no	yes			no	no	no	yes	no	no
ENSMUSG00000041119	PDE9A	Disease	0.8	0.2	no	no	yes			no	no	no	yes	yes	no
ENSMUSG00000040957	CABLES1	Disease	0.8	0.2	no	no	yes			no	no	no	yes	yes	no
ENSMUSG00000024735	PRPF19	Disease	0.8	0.2	no	no	yes			no	no	no	yes	no	no
ENSMUSG00000041642	KIF21B	Disease	0.795	0.205	no	no	yes			no	no	no	yes	yes	no
ENSMUSG00000026674	DDR2	Disease	0.795	0.205	no	no	yes		['Short phalanx of finger', 'Flexion contracture of finger']	no	yes	yes	yes	yes	no
ENSMUSG00000014361	MERTK	Disease	0.795	0.205	no	no	yes			no	no	no	yes	yes	no
ENSMUSG00000048911	RNF24	Disease	0.795	0.205	no	no	yes			no	no	no	yes	yes	no
ENSMUSG00000041245	WNK3	Disease	0.795	0.205	no	no	yes			no	no	no	yes	yes	no
ENSMUSG00000046743	FAT4	Disease	0.795	0.205	no	no	yes		['Cutaneous finger syndactyly', 'Camptodactyly of finger', 'Finger syndactyly']	no	yes	yes	yes	yes	no
ENSMUSG00000032952	AP4B1	Disease	0.795	0.205	no	no	yes			no	no	no	yes	yes	no
ENSMUSG00000078716	TMEM8B	Disease	0.795	0.205	no	no	yes			no	no	no	yes	yes	no
ENSMUSG00000036403	CEP135	Disease	0.795	0.205	no	no	yes			no	no	no	yes	yes	no
ENSMUSG00000049606	ZNF644	Disease	0.795	0.205	no	no	yes			no	no	no	no	yes	no
ENSMUSG00000051331	CACNA1C	Disease	0.795	0.205	no	no	yes		['Cutaneous syndactyly']	no	yes	yes	yes	yes	no
ENSMUSG00000015766	EPS8	Disease	0.795	0.205	no	no	yes			no	no	no	yes	yes	no
ENSMUSG00000030541	IDH2	Disease	0.795	0.205	no	no	yes			no	no	no	yes	yes	no
ENSMUSG00000030657	XYLT1	Disease	0.795	0.205	no	no	yes	['abnormal hindlimb zeugopod morphology', 'abnormal forelimb stylopod morphology', 'abnormal forelimb zeugopod morphology', 'abnormal hindlimb stylopod morphology']	['Short phalanx of finger', 'Clinodactyly of the 5th finger', 'Cutaneous syndactyly', 'Toe clinodactyly', 'Camptodactyly of finger']	yes	yes	yes	yes	yes	no
ENSMUSG00000051236	MSRB3	Disease	0.795	0.205	no	no	yes			no	no	no	yes	yes	no
ENSMUSG00000031715	SMARCA5	Disease	0.795	0.205	no	no	yes			no	no	no	yes	no	no
ENSMUSG00000017485	TOP2B	Disease	0.795	0.205	no	no	yes			no	no	no	yes	yes	no
ENSMUSG00000004558	NDRG2	Disease	0.795	0.205	no	no	yes			no	no	no	yes	yes	no
ENSMUSG00000041268	DMXL2	Disease	0.795	0.205	no	no	yes		['Short finger', 'Broad finger']	no	yes	yes	yes	yes	no
ENSMUSG00000032369	PLSCR1	Disease	0.795	0.205	no	no	yes			no	no	no	yes	no	no
ENSMUSG00000000861	BCL11A	Disease	0.795	0.205	no	no	yes			no	no	no	yes	yes	no
ENSMUSG00000020361	HSPA4	Disease	0.795	0.205	no	no	yes			no	no	no	yes	yes	no
ENSMUSG00000032782	CNTROB	Disease	0.795	0.205	no	no	yes			no	no	no	no	no	yes
ENSMUSG00000044177	WFIKKN2	Disease	0.795	0.205	no	no	yes	['decreased quadriceps weight']		yes	no	yes	yes	yes	no
ENSMUSG00000021488	NSD1	Disease	0.795	0.205	no	no	yes		['Bilateral camptodactyly', '2-3 toe syndactyly']	no	yes	yes	yes	yes	no
ENSMUSG00000034126	POMT2	Disease	0.795	0.205	no	no	yes			no	no	no	yes	yes	no
ENSMUSG00000057880	ABAT	Disease	0.795	0.205	no	no	yes			no	no	no	yes	yes	no
ENSMUSG00000039414	HEATR5B	Disease	0.795	0.205	no	no	yes			no	no	no	no	yes	no
ENSMUSG00000054934	KCNMB4	Disease	0.794808	0.205192	no	no	yes			no	no	no	yes	yes	no
ENSMUSG00000035476	TAB3	Disease	0.79	0.21	no	no	yes			no	no	no	no	no	yes
ENSMUSG00000057236	RBBP4	Disease	0.79	0.21	no	no	yes			no	no	no	yes	no	no
ENSMUSG00000040537	ADAM22	Disease	0.79	0.21	no	no	yes			no	no	no	yes	yes	no
ENSMUSG00000055923	AASDH	Disease	0.79	0.21	no	no	yes			no	no	no	yes	no	no
ENSMUSG00000067825	PEX26	Disease	0.79	0.21	no	no	yes		['Ulnar deviation of the hand or of fingers of the hand']	no	yes	yes	yes	yes	no
ENSMUSG00000036957	LRFN3	Disease	0.79	0.21	no	no	yes			no	no	no	yes	no	no
ENSMUSG00000038481	CDK19	Disease	0.79	0.21	no	no	yes			no	no	no	yes	yes	no
ENSMUSG00000019856	FAM184A	Disease	0.79	0.21	no	no	yes			no	no	no	no	yes	no
ENSMUSG00000034613	PPM1H	Disease	0.79	0.21	no	no	yes			no	no	no	no	yes	no
ENSMUSG00000031860	PBX4	Disease	0.79	0.21	no	no	yes			no	no	no	no	yes	no
ENSMUSG00000064325	HHIP	Disease	0.79	0.21	no	no	yes			no	no	no	yes	yes	no
ENSMUSG00000056155	NANOS3	Disease	0.79	0.21	no	no	yes			no	no	no	yes	no	no
ENSMUSG00000032097	DDX6	Disease	0.79	0.21	no	no	yes		['Clinodactyly of the 5th finger', 'Slender finger', 'Prominent fingertip pads', 'Tapered finger', '2-3 toe syndactyly']	no	yes	yes	yes	yes	no
ENSMUSG00000020176	GRB10	Disease	0.79	0.21	no	no	yes			no	no	no	yes	yes	no
ENSMUSG00000032740	CCDC88A	Disease	0.79	0.21	no	no	yes			no	no	no	yes	yes	no
ENSMUSG00000021359	TFAP2A	Disease	0.79	0.21	no	no	yes		['Clinodactyly of the 5th finger', 'Hypoplastic fingernail', 'Preaxial hand polydactyly']	no	yes	yes	yes	yes	no
ENSMUSG00000006369	FBLN1	Disease	0.79	0.21	no	no	yes		['Congenital bilateral hip dislocation', 'Toe syndactyly']	no	yes	yes	yes	yes	no
ENSMUSG00000071669	SNX29	Disease	0.79	0.21	no	no	yes			no	no	no	yes	yes	no
ENSMUSG00000022952	RUNX1	Disease	0.79	0.21	no	no	yes			no	no	no	yes	yes	no
ENSMUSG00000078240	RPL29	Disease	0.79	0.21	no	no	yes			no	no	no	yes	no	no
ENSMUSG00000027111	ITGA6	Disease	0.789808	0.210192	no	no	yes			no	no	no	yes	yes	no
ENSMUSG00000034684	SEMA3F	Disease	0.789808	0.210192	no	no	yes			no	no	no	yes	yes	no
ENSMUSG00000025937	LACTB2	Disease	0.785	0.215	no	no	yes			no	no	no	no	yes	no
ENSMUSG00000042686	JPH1	Disease	0.785	0.215	no	no	yes			no	no	no	yes	yes	no
ENSMUSG00000034088	HDLBP	Disease	0.785	0.215	no	no	yes			no	no	no	yes	yes	no
ENSMUSG00000040723	RCSD1	Disease	0.785	0.215	no	no	yes			no	no	no	no	yes	no
ENSMUSG00000078185	CHML	Disease	0.785	0.215	no	no	yes			no	no	no	no	yes	no
ENSMUSG00000042359	OSBPL6	Disease	0.785	0.215	no	no	yes			no	no	no	no	yes	no
ENSMUSG00000033808	TMEM87A	Disease	0.785	0.215	no	no	yes			no	no	no	no	yes	no
ENSMUSG00000027475	KIF3B	Disease	0.785	0.215	no	no	yes		['Postaxial polydactyly']	no	yes	yes	yes	yes	no
ENSMUSG00000027610	GSS	Disease	0.785	0.215	no	no	yes			no	no	no	yes	yes	no
ENSMUSG00000044149	NKRF	Disease	0.785	0.215	no	no	yes			no	no	no	no	no	yes
ENSMUSG00000034055	PHKA1	Disease	0.785	0.215	no	no	yes			no	no	no	yes	yes	no
ENSMUSG00000005625	PSMD4	Disease	0.785	0.215	no	no	yes			no	no	no	yes	no	no
ENSMUSG00000027962	VCAM1	Disease	0.785	0.215	no	no	yes			no	no	no	yes	yes	no
ENSMUSG00000039158	AKNA	Disease	0.785	0.215	no	no	yes			no	no	no	yes	yes	no
ENSMUSG00000028893	SESN2	Disease	0.785	0.215	no	no	yes			no	no	no	yes	yes	no
ENSMUSG00000029673	AUTS2	Disease	0.785	0.215	no	no	yes		['Joint contracture of the 5th finger']	no	yes	yes	yes	yes	no
ENSMUSG00000045348	NYAP1	Disease	0.785	0.215	no	no	yes			no	no	no	no	yes	no
ENSMUSG00000004980	HNRNPA2B1	Disease	0.785	0.215	no	no	yes			no	no	no	yes	yes	no
ENSMUSG00000013367	IGLON5	Disease	0.785	0.215	no	no	yes			no	no	no	yes	yes	no
ENSMUSG00000020099	UNC5B	Disease	0.785	0.215	no	no	yes			no	no	no	yes	yes	no
ENSMUSG00000034612	CHST11	Disease	0.785	0.215	no	no	yes	['abnormal phalanx morphology', 'abnormal talus morphology']		yes	no	yes	yes	yes	no
ENSMUSG00000040631	DOK4	Disease	0.785	0.215	no	no	yes			no	no	no	no	no	yes
ENSMUSG00000031788	KIFC3	Disease	0.785	0.215	no	no	yes			no	no	no	yes	no	no
ENSMUSG00000034235	USP54	Disease	0.785	0.215	no	no	yes			no	no	no	yes	yes	no
ENSMUSG00000036777	ANLN	Disease	0.785	0.215	no	no	yes			no	no	no	yes	yes	no
ENSMUSG00000042496	PRDM10	Disease	0.785	0.215	no	no	yes			no	no	no	yes	yes	no
ENSMUSG00000041528	RNF123	Disease	0.785	0.215	no	no	yes			no	no	no	yes	yes	no
ENSMUSG00000021182	CCDC88C	Disease	0.785	0.215	no	no	yes			no	no	no	yes	yes	no
ENSMUSG00000038984	TSPYL5	Disease	0.785	0.215	no	no	yes			no	no	no	no	no	yes
ENSMUSG00000037465	KLF10	Disease	0.785	0.215	no	no	yes	['decreased diameter of tibia']		yes	no	yes	yes	yes	no
ENSMUSG00000036158	PRICKLE1	Disease	0.785	0.215	no	no	yes	['abnormal forelimb morphology', 'abnormal phalanx morphology']		yes	no	yes	yes	yes	no
ENSMUSG00000014039	PRDM15	Disease	0.785	0.215	no	no	yes			no	no	no	yes	yes	no
ENSMUSG00000031137	FGF13	Disease	0.784808	0.215192	no	no	yes			no	no	no	yes	yes	no
ENSMUSG00000021294	KIF26A	Disease	0.784808	0.215192	no	no	yes			no	no	no	yes	yes	no
ENSMUSG00000045038	PRKCE	Disease	0.784808	0.215192	no	no	yes			no	no	no	yes	yes	no
ENSMUSG00000026773	PFKFB3	Disease	0.78	0.22	no	no	yes			no	no	no	yes	yes	no
ENSMUSG00000074934	GREM1	Disease	0.78	0.22	no	no	yes	['abnormal limb bud morphology', 'abnormal limb morphology', 'abnormal hindlimb morphology', 'abnormal forelimb morphology', 'abnormal limb long bone morphology', 'fused radius and ulna', 'abnormal limb mesenchyme morphology', 'abnormal apical ectodermal ridge morphology', 'abnormal limb development']		yes	no	yes	yes	yes	no
ENSMUSG00000070544	TOP1	Disease	0.78	0.22	no	no	yes			no	no	no	yes	yes	no
ENSMUSG00000035877	ZHX3	Disease	0.78	0.22	no	no	yes			no	no	no	yes	yes	no
ENSMUSG00000031229	ATRX	Disease	0.78	0.22	no	no	yes		['Clinodactyly of the 5th finger', 'Radial deviation of finger', 'Slender finger', 'Tapered finger']	no	yes	yes	yes	yes	no
ENSMUSG00000028068	IQGAP3	Disease	0.78	0.22	no	no	yes			no	no	no	no	yes	no
ENSMUSG00000074480	MEX3A	Disease	0.78	0.22	no	no	yes			no	no	no	yes	yes	no
ENSMUSG00000040387	KLHL32	Disease	0.78	0.22	no	no	yes			no	no	no	no	yes	no
ENSMUSG00000028487	BNC2	Disease	0.78	0.22	no	no	yes			no	no	no	yes	yes	no
ENSMUSG00000029547	INTS1	Disease	0.78	0.22	no	no	yes			no	no	no	yes	yes	no
ENSMUSG00000038780	SMURF1	Disease	0.78	0.22	no	no	yes			no	no	no	yes	yes	no
ENSMUSG00000037239	SPRED3	Disease	0.78	0.22	no	no	yes			no	no	no	yes	no	no
ENSMUSG00000001247	LSR	Disease	0.78	0.22	no	no	yes			no	no	no	yes	yes	no
ENSMUSG00000044617	ZBTB39	Disease	0.78	0.22	no	no	yes			no	no	no	no	no	yes
ENSMUSG00000034863	ANO8	Disease	0.78	0.22	no	no	yes			no	no	no	yes	no	no
ENSMUSG00000050721	PLEKHO2	Disease	0.78	0.22	no	no	yes			no	no	no	yes	yes	no
ENSMUSG00000037410	TBC1D2B	Disease	0.78	0.22	no	no	yes			no	no	no	yes	yes	no
ENSMUSG00000020520	GALNT10	Disease	0.78	0.22	no	no	yes			no	no	no	no	yes	no
ENSMUSG00000018474	CHD3	Disease	0.78	0.22	no	no	yes			no	no	no	yes	yes	no
ENSMUSG00000020493	PRR11	Disease	0.78	0.22	no	no	yes			no	no	no	no	no	yes
ENSMUSG00000051043	GPRC5C	Disease	0.78	0.22	no	no	yes			no	no	no	yes	yes	no
ENSMUSG00000023088	ABCC1	Disease	0.78	0.22	no	no	yes			no	no	no	yes	yes	no
ENSMUSG00000022863	BTG3	Disease	0.78	0.22	no	no	yes			no	no	no	yes	yes	no
ENSMUSG00000045975	C2CD2	Disease	0.78	0.22	no	no	yes			no	no	no	no	yes	no
ENSMUSG00000002257	DEF6	Disease	0.78	0.22	no	no	yes			no	no	no	yes	yes	no
ENSMUSG00000024054	SMCHD1	Disease	0.78	0.22	no	no	yes			no	no	no	yes	yes	no
ENSMUSG00000024424	TTC39C	Disease	0.78	0.22	no	no	yes			no	no	no	no	yes	no
ENSMUSG00000018906	P4HA2	Disease	0.779808	0.220192	no	no	yes			no	no	no	no	yes	no
ENSMUSG00000026587	ASTN1	Disease	0.775	0.225	no	no	yes			no	no	no	yes	yes	no
ENSMUSG00000009621	VAV2	Disease	0.775	0.225	no	no	yes			no	no	no	yes	yes	no
ENSMUSG00000027130	SLC12A6	Disease	0.775	0.225	no	no	yes		['Tapered finger', '2-3 toe syndactyly']	no	yes	yes	yes	yes	no
ENSMUSG00000027329	SPEF1	Disease	0.775	0.225	no	no	yes			no	no	no	no	yes	no
ENSMUSG00000031266	GLA	Disease	0.775	0.225	no	no	yes			no	no	no	yes	yes	no
ENSMUSG00000068923	SYT11	Disease	0.775	0.225	no	no	yes			no	no	no	no	yes	no
ENSMUSG00000004591	PKN2	Disease	0.775	0.225	no	no	yes			no	no	no	yes	yes	no
ENSMUSG00000073988	TTPA	Disease	0.775	0.225	no	no	yes			no	no	no	yes	yes	no
ENSMUSG00000043572	PARS2	Disease	0.775	0.225	no	no	yes			no	no	no	no	yes	no
ENSMUSG00000061894	ZSCAN20	Disease	0.775	0.225	no	no	yes			no	no	no	no	yes	no
ENSMUSG00000060961	SLC4A4	Disease	0.775	0.225	no	no	yes	['decreased gastrocnemius weight']		yes	no	yes	yes	yes	no
ENSMUSG00000059824	DBP	Disease	0.775	0.225	no	no	yes			no	no	no	yes	yes	no
ENSMUSG00000071350	SETDB2	Disease	0.775	0.225	no	no	yes			no	no	no	yes	yes	no
ENSMUSG00000032119	HINFP	Disease	0.775	0.225	no	no	yes			no	no	no	yes	no	no
ENSMUSG00000032300	C15orf39	Disease	0.775	0.225	no	no	yes			no	no	no	no	yes	no
ENSMUSG00000032481	SMARCC1	Disease	0.775	0.225	no	no	yes			no	no	no	yes	yes	no
ENSMUSG00000044068	ZRSR2	Disease	0.775	0.225	no	no	yes			no	no	no	yes	no	no
ENSMUSG00000020363	GFPT2	Disease	0.775	0.225	no	no	yes			no	no	no	yes	yes	no
ENSMUSG00000020368	CANX	Disease	0.775	0.225	no	no	yes			no	no	no	yes	yes	no
ENSMUSG00000020364	ZNF354A	Disease	0.775	0.225	no	no	yes			no	no	no	no	no	yes
ENSMUSG00000000093	TBX2	Disease	0.775	0.225	no	no	yes	['Postaxial polydactyly']		yes	no	yes	yes	yes	no
ENSMUSG00000037935	SMARCE1	Disease	0.775	0.225	no	no	yes		['Short 5th finger', 'Short distal phalanx of finger', 'Hypoplastic fifth fingernail']	no	yes	yes	yes	yes	no
ENSMUSG00000000567	SOX9	Disease	0.775	0.225	no	no	yes	['Aplasia of the fingers', 'abnormal limb bud morphology', 'abnormal limb morphology', 'abnormal forelimb morphology', 'abnormal humerus morphology', 'abnormal forelimb stylopod morphology', 'abnormal forelimb zeugopod morphology', 'bowed fibula', 'short radius', 'absent deltoid tuberosity', 'abnormal limb development']	['Shortening of all phalanges of fingers']	yes	yes	yes	yes	yes	no
ENSMUSG00000019726	LYST	Disease	0.775	0.225	no	no	yes			no	no	no	yes	yes	no
ENSMUSG00000021668	POLK	Disease	0.775	0.225	no	no	yes			no	no	no	yes	yes	no
ENSMUSG00000042348	ARL15	Disease	0.775	0.225	no	no	yes			no	no	no	yes	yes	no
ENSMUSG00000039929	URB1	Disease	0.775	0.225	no	no	yes			no	no	no	yes	yes	no
ENSMUSG00000020866	CACNA1G	Disease	0.774808	0.225192	no	no	yes			no	no	no	yes	yes	no
ENSMUSG00000038437	MLLT6	Disease	0.774808	0.225192	no	no	yes			no	no	no	yes	no	no
ENSMUSG00000046876	ATXN1	Disease	0.774808	0.225192	no	no	yes			no	no	no	yes	yes	no
ENSMUSG00000037138	AFF3	Disease	0.77	0.23	no	no	yes			no	no	no	yes	yes	no
ENSMUSG00000038473	NOS1AP	Disease	0.77	0.23	no	no	yes			no	no	no	yes	yes	no
ENSMUSG00000039630	HNRNPU	Disease	0.77	0.23	no	no	yes			no	no	no	yes	yes	no
ENSMUSG00000037375	HHAT	Disease	0.77	0.23	no	no	yes		['Short phalanx of finger']	no	yes	yes	yes	yes	no
ENSMUSG00000026826	NR4A2	Disease	0.77	0.23	no	no	yes			no	no	no	yes	no	no
ENSMUSG00000036959	BCORL1	Disease	0.77	0.23	no	no	yes		['Clinodactyly of the 5th finger', 'Slender finger', 'Prominent fingertip pads', 'Tapered finger']	no	yes	yes	no	yes	no
ENSMUSG00000031214	OPHN1	Disease	0.77	0.23	no	no	yes			no	no	no	yes	yes	no
ENSMUSG00000031283	CHRDL1	Disease	0.77	0.23	no	no	yes			no	no	no	yes	yes	no
ENSMUSG00000038486	SV2A	Disease	0.77	0.23	no	no	yes			no	no	no	yes	yes	no
ENSMUSG00000027868	TBX15	Disease	0.77	0.23	no	no	yes	['abnormal limb bud morphology', 'abnormal humerus morphology', 'abnormal phalanx morphology', 'short radius', 'abnormal deltoid tuberosity morphology', 'decreased diameter of humerus']	['Clinodactyly of the 5th finger', 'Toe syndactyly', 'Congenital hip dislocation', 'Absent proximal finger flexion creases', '4-5 toe syndactyly', '2-3 toe syndactyly']	yes	yes	yes	yes	yes	no
ENSMUSG00000027860	VANGL1	Disease	0.77	0.23	no	no	yes	['abnormal foot pad morphology', 'increased foot pad pigmentation']		yes	no	yes	yes	yes	no
ENSMUSG00000039701	USP53	Disease	0.77	0.23	no	no	yes			no	no	no	yes	yes	no
ENSMUSG00000038007	ACER2	Disease	0.77	0.23	no	no	yes			no	no	no	yes	no	no
ENSMUSG00000040945	RCC2	Disease	0.77	0.23	no	no	yes			no	no	no	yes	yes	no
ENSMUSG00000029009	MTHFR	Disease	0.77	0.23	no	no	yes		['Clubbing of fingers']	no	yes	yes	yes	yes	no
ENSMUSG00000029173	SEPSECS	Disease	0.77	0.23	no	no	yes			no	no	no	yes	yes	no
ENSMUSG00000006019	DHX34	Disease	0.77	0.23	no	no	yes			no	no	no	no	no	yes
ENSMUSG00000014418	HPS5	Disease	0.77	0.23	no	no	yes			no	no	no	yes	yes	no
ENSMUSG00000005533	IGF1R	Disease	0.77	0.23	no	no	yes		['Radial deviation of finger']	no	yes	yes	yes	yes	no
ENSMUSG00000038214	BEND3	Disease	0.77	0.23	no	no	yes			no	no	no	yes	yes	no
ENSMUSG00000055531	CPSF6	Disease	0.77	0.23	no	no	yes			no	no	no	no	yes	no
ENSMUSG00000002578	IKZF4	Disease	0.77	0.23	no	no	yes			no	no	no	yes	yes	no
ENSMUSG00000007817	ZMIZ1	Disease	0.77	0.23	no	no	yes		['Clinodactyly of the 5th finger', 'Short finger', 'Slender finger', 'Prominent fingertip pads', 'Tapered finger', '2-3 toe syndactyly']	no	yes	yes	yes	yes	no
ENSMUSG00000041445	MMRN2	Disease	0.77	0.23	no	no	yes			no	no	no	no	yes	no
ENSMUSG00000022048	DPYSL2	Disease	0.77	0.23	no	no	yes			no	no	no	yes	yes	no
ENSMUSG00000022021	DIAPH3	Disease	0.77	0.23	no	no	yes			no	no	no	yes	yes	no
ENSMUSG00000033060	LMO7	Disease	0.77	0.23	no	no	yes			no	no	no	yes	yes	no
ENSMUSG00000032733	SNX33	Disease	0.77	0.23	no	no	yes			no	no	no	no	no	yes
ENSMUSG00000032249	ANP32A	Disease	0.77	0.23	no	no	yes			no	no	no	yes	no	no
ENSMUSG00000041440	GK5	Disease	0.77	0.23	no	no	yes			no	no	no	yes	yes	no
ENSMUSG00000056342	USP34	Disease	0.77	0.23	no	no	yes			no	no	no	yes	yes	no
ENSMUSG00000047804	AKAP10	Disease	0.77	0.23	no	no	yes	['abnormal limb bud morphology']		yes	no	yes	yes	yes	no
ENSMUSG00000076435	ACSF2	Disease	0.77	0.23	no	no	yes			no	no	no	yes	yes	no
ENSMUSG00000069744	PSMB3	Disease	0.77	0.23	no	no	yes			no	no	no	no	yes	no
ENSMUSG00000021391	CENPP	Disease	0.77	0.23	no	no	yes			no	no	no	no	yes	no
ENSMUSG00000022234	CCT5	Disease	0.77	0.23	no	no	yes			no	no	no	yes	yes	no
ENSMUSG00000006740	KIF5B	Disease	0.77	0.23	no	no	yes			no	no	no	yes	no	no
ENSMUSG00000024899	PAPSS2	Disease	0.77	0.23	no	no	yes			no	no	no	yes	yes	no
ENSMUSG00000025793	HGS	Disease	0.77	0.23	no	no	yes			no	no	no	yes	yes	no
ENSMUSG00000006362	CBFA2T3	Disease	0.769808	0.230192	no	no	yes			no	no	no	yes	yes	no
ENSMUSG00000037408	CNNM4	Disease	0.765	0.235	no	no	yes			no	no	no	yes	yes	no
ENSMUSG00000026620	MARK1	Disease	0.765	0.235	no	no	yes			no	no	no	yes	yes	no
ENSMUSG00000063972	NR6A1	Disease	0.765	0.235	no	no	yes			no	no	no	yes	yes	no
ENSMUSG00000036109	MBNL3	Disease	0.765	0.235	no	no	yes			no	no	no	yes	no	no
ENSMUSG00000002006	PDZD4	Disease	0.765	0.235	no	no	yes			no	no	no	no	no	yes
ENSMUSG00000067276	CAPN6	Disease	0.765	0.235	no	no	yes			no	no	no	yes	no	no
ENSMUSG00000025268	MAGED2	Disease	0.765	0.235	no	no	yes			no	no	no	no	yes	no
ENSMUSG00000031342	GPM6B	Disease	0.765	0.235	no	no	yes			no	no	no	yes	yes	no
ENSMUSG00000041977	ARHGEF11	Disease	0.765	0.235	no	no	yes			no	no	no	yes	yes	no
ENSMUSG00000028179	CTH	Disease	0.765	0.235	no	no	yes			no	no	no	yes	yes	no
ENSMUSG00000061887	SSBP3	Disease	0.765	0.235	no	no	yes			no	no	no	yes	yes	no
ENSMUSG00000048772	TMEM53	Disease	0.765	0.235	no	no	yes			no	no	no	no	no	yes
ENSMUSG00000040003	MAGI2	Disease	0.765	0.235	no	no	yes			no	no	no	yes	yes	no
ENSMUSG00000034573	PTPN13	Disease	0.765	0.235	no	no	yes			no	no	no	yes	yes	no
ENSMUSG00000041548	HSPB8	Disease	0.765	0.235	no	no	yes			no	no	no	yes	yes	no
ENSMUSG00000029708	GCC1	Disease	0.765	0.235	no	no	yes			no	no	no	no	yes	no
ENSMUSG00000029761	CALD1	Disease	0.765	0.235	no	no	yes			no	no	no	yes	yes	no
ENSMUSG00000038065	MTURN	Disease	0.765	0.235	no	no	yes			no	no	no	yes	no	no
ENSMUSG00000035104	EVA1A	Disease	0.765	0.235	no	no	yes			no	no	no	no	yes	no
ENSMUSG00000030102	ITPR1	Disease	0.765	0.235	no	no	yes			no	no	no	yes	yes	no
ENSMUSG00000008384	SERTAD1	Disease	0.765	0.235	no	no	yes			no	no	no	yes	no	no
ENSMUSG00000109324	PRMT1	Disease	0.765	0.235	no	no	yes			no	no	no	yes	yes	no
ENSMUSG00000030707	CORO1A	Disease	0.765	0.235	no	no	yes			no	no	no	yes	yes	no
ENSMUSG00000020262	ADARB1	Disease	0.765	0.235	no	no	yes			no	no	no	yes	yes	no
ENSMUSG00000031701	DNAJA2	Disease	0.765	0.235	no	no	yes			no	no	no	yes	no	no
ENSMUSG00000001995	SIPA1L2	Disease	0.765	0.235	no	no	yes			no	no	no	yes	yes	no
ENSMUSG00000023243	KCNK5	Disease	0.765	0.235	no	no	yes			no	no	no	yes	yes	no
ENSMUSG00000022193	PSMB5	Disease	0.765	0.235	no	no	yes			no	no	no	no	yes	no
ENSMUSG00000032301	PSMA4	Disease	0.765	0.235	no	no	yes			no	no	no	no	yes	no
ENSMUSG00000032253	PHIP	Disease	0.765	0.235	no	no	yes		['Tapered finger']	no	yes	yes	yes	yes	no
ENSMUSG00000020315	SPTBN1	Disease	0.765	0.235	no	no	yes			no	no	no	yes	yes	no
ENSMUSG00000021087	RTN1	Disease	0.765	0.235	no	no	yes			no	no	no	yes	yes	no
ENSMUSG00000021039	SNW1	Disease	0.765	0.235	no	no	yes			no	no	no	no	no	yes
ENSMUSG00000022292	RRM2B	Disease	0.765	0.235	no	no	yes			no	no	no	yes	yes	no
ENSMUSG00000022385	GTSE1	Disease	0.765	0.235	no	no	yes			no	no	no	no	yes	no
ENSMUSG00000035900	GRAMD4	Disease	0.765	0.235	no	no	yes			no	no	no	no	yes	no
ENSMUSG00000072235	TUBA1A	Disease	0.765	0.235	no	no	yes			no	no	no	yes	yes	no
ENSMUSG00000035356	NFKBIZ	Disease	0.765	0.235	no	no	yes			no	no	no	yes	yes	no
ENSMUSG00000023800	TIAM2	Disease	0.765	0.235	no	no	yes			no	no	no	no	yes	no
ENSMUSG00000024074	CRIM1	Disease	0.765	0.235	no	no	yes			no	no	no	yes	yes	no
ENSMUSG00000024486	HBEGF	Disease	0.765	0.235	no	no	yes			no	no	no	yes	yes	no
ENSMUSG00000035049	RRP12	Disease	0.765	0.235	no	no	yes			no	no	no	no	yes	no
ENSMUSG00000026768	ITGA8	Disease	0.764808	0.235192	no	no	yes			no	no	no	yes	yes	no
ENSMUSG00000047747	RNF150	Disease	0.764808	0.235192	no	no	yes			no	no	no	no	yes	no
ENSMUSG00000070939	TGFBRAP1	Disease	0.76	0.24	no	no	yes			no	no	no	no	yes	no
ENSMUSG00000102976	ZC3H11A	Disease	0.76	0.24	no	no	yes			no	no	no	yes	yes	no
ENSMUSG00000019230	LHX9	Disease	0.76	0.24	no	no	yes			no	no	no	yes	no	no
ENSMUSG00000050737	PTGES	Disease	0.76	0.24	no	no	yes			no	no	no	yes	yes	no
ENSMUSG00000002109	DDB2	Disease	0.76	0.24	no	no	yes			no	no	no	yes	yes	no
ENSMUSG00000031292	CDKL5	Disease	0.76	0.24	no	no	yes		['Short finger', 'Broad finger', 'Tapered finger']	no	yes	yes	yes	yes	no
ENSMUSG00000028161	PPP3CA	Disease	0.76	0.24	no	no	yes			no	no	no	yes	yes	no
ENSMUSG00000028656	CAP1	Disease	0.76	0.24	no	no	yes			no	no	no	no	yes	no
ENSMUSG00000041025	IFFO2	Disease	0.76	0.24	no	no	yes			no	no	no	no	yes	no
ENSMUSG00000020220	VPS13D	Disease	0.76	0.24	no	no	yes			no	no	no	yes	yes	no
ENSMUSG00000006641	SLC5A6	Disease	0.76	0.24	no	no	yes		['Clubbing of fingers']	no	yes	yes	yes	yes	no
ENSMUSG00000029406	PITPNM2	Disease	0.76	0.24	no	no	yes			no	no	no	no	yes	no
ENSMUSG00000056602	FRY	Disease	0.76	0.24	no	no	yes			no	no	no	no	yes	no
ENSMUSG00000029754	DLX6	Disease	0.76	0.24	no	no	yes	['abnormal hindlimb morphology', 'abnormal phalanx morphology']	['Finger syndactyly']	yes	yes	yes	yes	yes	no
ENSMUSG00000056832	TTC26	Disease	0.76	0.24	no	no	yes	['Preaxial polydactyly']		yes	no	yes	yes	yes	no
ENSMUSG00000035390	BRSK1	Disease	0.76	0.24	no	no	yes			no	no	no	no	yes	no
ENSMUSG00000040675	MTHFD1L	Disease	0.76	0.24	no	no	yes			no	no	no	yes	yes	no
ENSMUSG00000020009	IFNGR1	Disease	0.76	0.24	no	no	yes			no	no	no	yes	yes	no
ENSMUSG00000001786	FBXO7	Disease	0.76	0.24	no	no	yes			no	no	no	yes	yes	no
ENSMUSG00000041949	TANGO6	Disease	0.76	0.24	no	no	yes			no	no	no	yes	yes	no
ENSMUSG00000022075	RHOBTB2	Disease	0.76	0.24	no	no	yes			no	no	no	no	yes	no
ENSMUSG00000047766	LRRC49	Disease	0.76	0.24	no	no	yes			no	no	no	yes	yes	no
ENSMUSG00000052911	LAMB2	Disease	0.76	0.24	no	no	yes			no	no	no	yes	yes	no
ENSMUSG00000005267	ZNF287	Disease	0.76	0.24	no	no	yes			no	no	no	no	no	yes
ENSMUSG00000056899	IMMP2L	Disease	0.76	0.24	no	no	yes			no	no	no	yes	yes	no
ENSMUSG00000035133	ARHGAP5	Disease	0.76	0.24	no	no	yes			no	no	no	yes	no	no
ENSMUSG00000095595	FAM177A1	Disease	0.76	0.24	no	no	yes			no	no	no	no	yes	no
ENSMUSG00000042628	ZFYVE1	Disease	0.76	0.24	no	no	yes			no	no	no	yes	yes	no
ENSMUSG00000016763	SCUBE1	Disease	0.76	0.24	no	no	yes			no	no	no	yes	yes	no
ENSMUSG00000022629	KIF21A	Disease	0.76	0.24	no	no	yes			no	no	no	yes	yes	no
ENSMUSG00000061013	MKX	Disease	0.76	0.24	no	no	yes			no	no	no	yes	yes	no
ENSMUSG00000023066	RTTN	Disease	0.76	0.24	no	no	yes		['4-5 finger syndactyly', '2-5 finger syndactyly', 'Camptodactyly of finger']	no	yes	yes	yes	yes	no
ENSMUSG00000025656	ARHGEF9	Disease	0.759808	0.240192	no	no	yes			no	no	no	yes	yes	no
ENSMUSG00000026434	NUCKS1	Disease	0.755	0.245	no	no	yes			no	no	no	yes	yes	no
ENSMUSG00000026504	SDCCAG8	Disease	0.755	0.245	no	no	yes		['Postaxial hand polydactyly', 'Finger syndactyly']	no	yes	yes	yes	yes	no
ENSMUSG00000026494	KIF26B	Disease	0.755	0.245	no	no	yes	['abnormal limb bud morphology']		yes	no	yes	yes	yes	no
ENSMUSG00000032698	LMO2	Disease	0.755	0.245	no	no	yes			no	no	no	yes	yes	no
ENSMUSG00000039943	PLCB4	Disease	0.755	0.245	no	no	yes			no	no	no	yes	yes	no
ENSMUSG00000071748	STYX	Disease	0.755	0.245	no	no	yes			no	no	no	yes	yes	no
ENSMUSG00000031402	MPP1	Disease	0.755	0.245	no	no	yes			no	no	no	yes	yes	no
ENSMUSG00000025592	DACH2	Disease	0.755	0.245	no	no	yes			no	no	no	no	yes	no
ENSMUSG00000031434	MORC4	Disease	0.755	0.245	no	no	yes			no	no	no	yes	no	no
ENSMUSG00000028007	SNX7	Disease	0.755	0.245	no	no	yes			no	no	no	no	yes	no
ENSMUSG00000028226	MMP16	Disease	0.755	0.245	no	no	yes			no	no	no	yes	yes	no
ENSMUSG00000028246	FAXC	Disease	0.755	0.245	no	no	yes			no	no	no	yes	yes	no
ENSMUSG00000054920	KLHL5	Disease	0.755	0.245	no	no	yes			no	no	no	yes	yes	no
ENSMUSG00000058486	WDR91	Disease	0.755	0.245	no	no	yes			no	no	no	yes	yes	no
ENSMUSG00000036989	TRIM3	Disease	0.755	0.245	no	no	yes			no	no	no	yes	no	no
ENSMUSG00000051910	SOX6	Disease	0.755	0.245	no	no	yes		['Clinodactyly of the 5th finger']	no	yes	yes	yes	yes	no
ENSMUSG00000039480	NT5DC1	Disease	0.755	0.245	no	no	yes			no	no	no	yes	yes	no
ENSMUSG00000000902	SMARCB1	Disease	0.755	0.245	no	no	yes		['Short 5th finger', 'Hypoplastic fifth fingernail']	no	yes	yes	yes	yes	no
ENSMUSG00000020231	DIP2A	Disease	0.755	0.245	no	no	yes			no	no	no	no	yes	no
ENSMUSG00000022322	SHCBP1	Disease	0.755	0.245	no	no	yes			no	no	no	yes	no	no
ENSMUSG00000039509	NUP133	Disease	0.755	0.245	no	no	yes		['Camptodactyly of finger']	no	yes	yes	yes	yes	no
ENSMUSG00000032470	MRAS	Disease	0.755	0.245	no	no	yes		['Clinodactyly of the 5th finger']	no	yes	yes	yes	yes	no
ENSMUSG00000046603	TCAIM	Disease	0.755	0.245	no	no	yes			no	no	no	yes	yes	no
ENSMUSG00000020696	RFFL	Disease	0.755	0.245	no	no	yes			no	no	no	yes	yes	no
ENSMUSG00000068617	EFCAB1	Disease	0.755	0.245	no	no	yes			no	no	no	yes	no	no
ENSMUSG00000057440	MPP7	Disease	0.755	0.245	no	no	yes			no	no	no	no	yes	no
ENSMUSG00000036452	ARHGAP26	Disease	0.755	0.245	no	no	yes			no	no	no	yes	yes	no
ENSMUSG00000033863	KLF9	Disease	0.755	0.245	no	no	yes			no	no	no	yes	yes	no
ENSMUSG00000028444	CNTFR	Disease	0.754808	0.245192	no	no	yes			no	no	no	yes	yes	no
ENSMUSG00000030513	PCSK6	Disease	0.754808	0.245192	no	no	yes			no	no	no	yes	yes	no
ENSMUSG00000039202	ABHD2	Disease	0.754808	0.245192	no	no	yes			no	no	no	yes	yes	no
ENSMUSG00000026094	STK17B	Disease	0.75	0.25	no	no	yes			no	no	no	yes	yes	no
ENSMUSG00000026571	DCAF6	Disease	0.75	0.25	no	no	yes			no	no	no	yes	yes	no
ENSMUSG00000026784	PDSS1	Disease	0.75	0.25	no	no	yes			no	no	no	yes	yes	no
ENSMUSG00000027387	ZC3H8	Disease	0.75	0.25	no	no	yes			no	no	no	no	no	yes
ENSMUSG00000037110	RALGAPA2	Disease	0.75	0.25	no	no	yes			no	no	no	yes	yes	no
ENSMUSG00000073176	ZNF449	Disease	0.75	0.25	no	no	yes			no	no	no	no	no	yes
ENSMUSG00000051220	ERCC6L	Disease	0.75	0.25	no	no	yes			no	no	no	yes	yes	no
ENSMUSG00000027823	GMPS	Disease	0.75	0.25	no	no	yes			no	no	no	no	yes	no
ENSMUSG00000060671	ATP8B2	Disease	0.75	0.25	no	no	yes			no	no	no	yes	yes	no
ENSMUSG00000029053	PRKCZ	Disease	0.75	0.25	no	no	yes			no	no	no	yes	yes	no
ENSMUSG00000004815	DGKQ	Disease	0.75	0.25	no	no	yes			no	no	no	yes	yes	no
ENSMUSG00000038126	MPHOSPH9	Disease	0.75	0.25	no	no	yes			no	no	no	yes	yes	no
ENSMUSG00000029636	WASF3	Disease	0.75	0.25	no	no	yes			no	no	no	yes	yes	no
ENSMUSG00000046947	ADCK2	Disease	0.75	0.25	no	no	yes			no	no	no	yes	no	no
ENSMUSG00000007783	CPT1C	Disease	0.75	0.25	no	no	yes			no	no	no	yes	yes	no
ENSMUSG00000035673	SBNO2	Disease	0.75	0.25	no	no	yes			no	no	no	yes	yes	no
ENSMUSG00000034024	CCT2	Disease	0.75	0.25	no	no	yes			no	no	no	no	yes	no
ENSMUSG00000004626	STXBP2	Disease	0.75	0.25	no	no	yes			no	no	no	yes	yes	no
ENSMUSG00000031530	DUSP4	Disease	0.75	0.25	no	no	yes			no	no	no	yes	yes	no
ENSMUSG00000036902	NETO2	Disease	0.75	0.25	no	no	yes			no	no	no	yes	no	no
ENSMUSG00000057156	HOMEZ	Disease	0.75	0.25	no	no	yes			no	no	no	no	yes	no
ENSMUSG00000055639	DACH1	Disease	0.75	0.25	no	no	yes			no	no	no	yes	yes	no
ENSMUSG00000032220	MYO1E	Disease	0.75	0.25	no	no	yes			no	no	no	yes	yes	no
ENSMUSG00000056131	PGM3	Disease	0.75	0.25	no	no	yes			no	no	no	yes	yes	no
ENSMUSG00000032407	U2SURP	Disease	0.75	0.25	no	no	yes			no	no	no	yes	yes	no
ENSMUSG00000049323	SMCR8	Disease	0.75	0.25	no	no	yes			no	no	no	yes	yes	no
ENSMUSG00000056749	NFIL3	Disease	0.75	0.25	no	no	yes			no	no	no	yes	no	no
ENSMUSG00000021190	LGMN	Disease	0.75	0.25	no	no	yes			no	no	no	yes	yes	no
ENSMUSG00000052397	EZR	Disease	0.75	0.25	no	no	yes			no	no	no	yes	yes	no
ENSMUSG00000039512	UHRF1BP1	Disease	0.75	0.25	no	no	yes			no	no	no	no	yes	no
ENSMUSG00000040327	CUL9	Disease	0.75	0.25	no	no	yes			no	no	no	yes	yes	no
ENSMUSG00000055660	METTL4	Disease	0.75	0.25	no	no	yes			no	no	no	yes	no	no
ENSMUSG00000025085	ABLIM1	Disease	0.75	0.25	no	no	yes			no	no	no	yes	yes	no
ENSMUSG00000020723	CACNG4	Disease	0.749808	0.250192	no	no	yes			no	no	no	yes	no	no
ENSMUSG00000045216	HS6ST1	Disease	0.745	0.255	no	no	yes	['abnormal phalanx morphology', 'abnormal tarsal bone morphology']		yes	no	yes	yes	yes	no
ENSMUSG00000026080	CHST10	Disease	0.745	0.255	no	no	yes			no	no	no	yes	yes	no
ENSMUSG00000026104	STAT1	Disease	0.745	0.255	no	no	yes			no	no	no	yes	yes	no
ENSMUSG00000026029	CASP8	Disease	0.745	0.255	no	no	yes			no	no	no	yes	yes	no
ENSMUSG00000033257	TTLL4	Disease	0.745	0.255	no	no	yes			no	no	no	yes	yes	no
ENSMUSG00000026213	STK11IP	Disease	0.745	0.255	no	no	yes			no	no	no	yes	no	no
ENSMUSG00000026339	CCDC93	Disease	0.745	0.255	no	no	yes			no	no	no	no	yes	no
ENSMUSG00000026630	BATF3	Disease	0.745	0.255	no	no	yes			no	no	no	yes	yes	no
ENSMUSG00000026955	SAPCD2	Disease	0.745	0.255	no	no	yes			no	no	no	yes	yes	no
ENSMUSG00000059013	SH2D3C	Disease	0.745	0.255	no	no	yes			no	no	no	yes	yes	no
ENSMUSG00000034075	ZDHHC5	Disease	0.745	0.255	no	no	yes			no	no	no	yes	yes	no
ENSMUSG00000055485	SOGA1	Disease	0.745	0.255	no	no	yes			no	no	no	no	yes	no
ENSMUSG00000000787	DDX3X	Disease	0.745	0.255	no	no	yes			no	no	no	yes	yes	no
ENSMUSG00000015214	MTMR1	Disease	0.745	0.255	no	no	yes			no	no	no	yes	yes	no
ENSMUSG00000060798	INTU	Disease	0.745	0.255	no	no	yes	['abnormal limb bud morphology', 'broad limb buds']		yes	no	yes	yes	yes	no
ENSMUSG00000027822	SLC33A1	Disease	0.745	0.255	no	no	yes			no	no	no	yes	yes	no
ENSMUSG00000027959	SASS6	Disease	0.745	0.255	no	no	yes			no	no	no	no	yes	no
ENSMUSG00000041351	RAP1GAP	Disease	0.745	0.255	no	no	yes			no	no	no	yes	yes	no
ENSMUSG00000015653	STEAP2	Disease	0.745	0.255	no	no	yes			no	no	no	yes	yes	no
ENSMUSG00000019494	COPS6	Disease	0.745	0.255	no	no	yes			no	no	no	yes	no	no
ENSMUSG00000030019	FBXL14	Disease	0.745	0.255	no	no	yes			no	no	no	no	no	yes
ENSMUSG00000038346	ZNF384	Disease	0.745	0.255	no	no	yes			no	no	no	no	no	yes
ENSMUSG00000011658	FUZ	Disease	0.745	0.255	no	no	yes	['abnormal limb morphology', 'abnormal apical ectodermal ridge morphology']		yes	no	yes	yes	yes	no
ENSMUSG00000010307	TMEM86A	Disease	0.745	0.255	no	no	yes			no	no	no	yes	no	no
ENSMUSG00000035314	GDPD5	Disease	0.745	0.255	no	no	yes			no	no	no	yes	no	no
ENSMUSG00000008734	GPRC5B	Disease	0.745	0.255	no	no	yes			no	no	no	yes	no	no
ENSMUSG00000030795	FUS	Disease	0.745	0.255	no	no	yes			no	no	no	yes	yes	no
ENSMUSG00000037664	CDKN1C	Disease	0.745	0.255	no	no	yes	['abnormal humerus morphology']	['Short 5th finger', 'Clinodactyly of the 5th finger', 'Hypoplastic fingernail']	yes	yes	yes	yes	yes	no
ENSMUSG00000019970	SGK1	Disease	0.745	0.255	no	no	yes			no	no	no	yes	yes	no
ENSMUSG00000035397	KLF16	Disease	0.745	0.255	no	no	yes			no	no	no	yes	yes	no
ENSMUSG00000004565	PNPLA6	Disease	0.745	0.255	no	no	yes		['Clinodactyly of the 5th finger', 'Hand polydactyly', 'Finger syndactyly']	no	yes	yes	yes	yes	no
ENSMUSG00000009630	PPP2CB	Disease	0.745	0.255	no	no	yes			no	no	no	yes	no	no
ENSMUSG00000039396	NEIL3	Disease	0.745	0.255	no	no	yes			no	no	no	yes	no	no
ENSMUSG00000031833	MAST3	Disease	0.745	0.255	no	no	yes			no	no	no	yes	yes	no
ENSMUSG00000055421	PCDH9	Disease	0.745	0.255	no	no	yes			no	no	no	yes	yes	no
ENSMUSG00000041703	ZIC5	Disease	0.745	0.255	no	no	yes			no	no	no	yes	no	no
ENSMUSG00000079083	JRKL	Disease	0.745	0.255	no	no	yes			no	no	no	no	no	yes
ENSMUSG00000016087	FLI1	Disease	0.745	0.255	no	no	yes			no	no	no	yes	yes	no
ENSMUSG00000032571	PIK3R4	Disease	0.745	0.255	no	no	yes			no	no	no	yes	yes	no
ENSMUSG00000025646	ATRIP	Disease	0.745	0.255	no	no	yes		['Clinodactyly of the 5th finger']	no	yes	yes	yes	yes	no
ENSMUSG00000054519	ZNF878	Disease	0.745	0.255	no	no	yes			no	no	no	no	no	yes
ENSMUSG00000004040	STAT3	Disease	0.745	0.255	no	no	yes		['Dystrophic fingernails']	no	yes	yes	yes	yes	no
ENSMUSG00000051065	MB21D2	Disease	0.745	0.255	no	no	yes			no	no	no	yes	yes	no
ENSMUSG00000089774	SLC5A3	Disease	0.745	0.255	no	no	yes			no	no	no	yes	yes	no
ENSMUSG00000024431	NR3C1	Disease	0.745	0.255	no	no	yes			no	no	no	yes	yes	no
ENSMUSG00000030029	LRIG1	Disease	0.744808	0.255192	no	no	yes			no	no	no	yes	yes	no
ENSMUSG00000025912	MYBL1	Disease	0.74	0.26	no	no	yes			no	no	no	yes	yes	no
ENSMUSG00000051344	PLEKHM3	Disease	0.74	0.26	no	no	yes			no	no	no	no	yes	no
ENSMUSG00000038866	ZCCHC2	Disease	0.74	0.26	no	no	yes			no	no	no	no	yes	no
ENSMUSG00000049690	NCKAP5	Disease	0.74	0.26	no	no	yes			no	no	no	no	yes	no
ENSMUSG00000038235	F11R	Disease	0.74	0.26	no	no	yes			no	no	no	yes	no	no
ENSMUSG00000038831	RALGPS1	Disease	0.74	0.26	no	no	yes			no	no	no	yes	yes	no
ENSMUSG00000031327	CHIC1	Disease	0.74	0.26	no	no	yes			no	no	no	no	no	yes
ENSMUSG00000031425	PLP1	Disease	0.74	0.26	no	no	yes			no	no	no	yes	yes	no
ENSMUSG00000054752	FSD1L	Disease	0.74	0.26	no	no	yes			no	no	no	yes	yes	no
ENSMUSG00000028649	MACF1	Disease	0.74	0.26	no	no	yes			no	no	no	yes	yes	no
ENSMUSG00000028820	SFPQ	Disease	0.74	0.26	no	no	yes			no	no	no	yes	no	no
ENSMUSG00000066026	DHRS3	Disease	0.74	0.26	no	no	yes			no	no	no	yes	yes	no
ENSMUSG00000047719	UBIAD1	Disease	0.74	0.26	no	no	yes			no	no	no	yes	yes	no
ENSMUSG00000005907	PEX1	Disease	0.74	0.26	no	no	yes		['Ulnar deviation of the hand or of fingers of the hand', 'Camptodactyly of finger', 'Abnormal fingernail morphology']	no	yes	yes	yes	yes	no
ENSMUSG00000039765	CC2D2A	Disease	0.74	0.26	no	no	yes	['Preaxial polydactyly']	['Postaxial foot polydactyly', 'Foot polydactyly', 'Preaxial hand polydactyly', 'Postaxial hand polydactyly', 'Hand polydactyly']	yes	yes	yes	yes	yes	no
ENSMUSG00000029757	DYNC1I1	Disease	0.74	0.26	no	no	yes			no	no	no	no	yes	no
ENSMUSG00000072770	ACRBP	Disease	0.74	0.26	no	no	yes			no	no	no	yes	no	no
ENSMUSG00000030347	C12orf4	Disease	0.74	0.26	no	no	yes			no	no	no	no	yes	no
ENSMUSG00000030729	PGM2L1	Disease	0.74	0.26	no	no	yes			no	no	no	no	yes	no
ENSMUSG00000037031	TSPAN15	Disease	0.74	0.26	no	no	yes			no	no	no	no	yes	no
ENSMUSG00000006498	PTBP1	Disease	0.74	0.26	no	no	yes			no	no	no	yes	yes	no
ENSMUSG00000038365	FBXO25	Disease	0.74	0.26	no	no	yes			no	no	no	yes	yes	no
ENSMUSG00000031901	DUS2	Disease	0.74	0.26	no	no	yes			no	no	no	yes	yes	no
ENSMUSG00000031971	CCSAP	Disease	0.74	0.26	no	no	yes			no	no	no	yes	no	no
ENSMUSG00000017491	RARB	Disease	0.74	0.26	no	no	yes			no	no	no	yes	yes	no
ENSMUSG00000037697	DDHD1	Disease	0.74	0.26	no	no	yes			no	no	no	yes	yes	no
ENSMUSG00000039115	ITGA9	Disease	0.74	0.26	no	no	yes			no	no	no	yes	yes	no
ENSMUSG00000061666	GDPD1	Disease	0.74	0.26	no	no	yes			no	no	no	no	yes	no
ENSMUSG00000048264	DIP2C	Disease	0.74	0.26	no	no	yes			no	no	no	yes	yes	no
ENSMUSG00000021676	IQGAP2	Disease	0.74	0.26	no	no	yes			no	no	no	yes	yes	no
ENSMUSG00000046314	STXBP6	Disease	0.74	0.26	no	no	yes			no	no	no	no	yes	no
ENSMUSG00000002688	PRKD1	Disease	0.74	0.26	no	no	yes			no	no	no	yes	yes	no
ENSMUSG00000034442	TRMT5	Disease	0.74	0.26	no	no	yes			no	no	no	no	yes	no
ENSMUSG00000021179	NRDE2	Disease	0.74	0.26	no	no	yes			no	no	no	yes	yes	no
ENSMUSG00000022382	WNT7B	Disease	0.74	0.26	no	no	yes			no	no	no	yes	yes	no
ENSMUSG00000015377	DENND6B	Disease	0.74	0.26	no	no	yes			no	no	no	no	yes	no
ENSMUSG00000022843	CLCN2	Disease	0.74	0.26	no	no	yes			no	no	no	yes	yes	no
ENSMUSG00000022791	TNK2	Disease	0.74	0.26	no	no	yes			no	no	no	yes	yes	no
ENSMUSG00000079553	KIFC1	Disease	0.74	0.26	no	no	yes			no	no	no	yes	no	no
ENSMUSG00000023915	TNFRSF21	Disease	0.74	0.26	no	no	yes			no	no	no	yes	yes	no
ENSMUSG00000054469	LCLAT1	Disease	0.74	0.26	no	no	yes			no	no	no	yes	yes	no
ENSMUSG00000056673	KDM5D	Disease	0.74	0.26	no	no	yes			no	no	no	yes	no	no
ENSMUSG00000040560	WDR7	Disease	0.74	0.26	no	no	yes			no	no	no	no	yes	no
ENSMUSG00000048410	ZNF407	Disease	0.74	0.26	no	no	yes			no	no	no	no	yes	no
ENSMUSG00000027546	ATP9A	Disease	0.739808	0.260192	no	no	yes			no	no	no	yes	yes	no
ENSMUSG00000026017	CARF	Disease	0.735	0.265	no	no	yes			no	no	no	yes	yes	no
ENSMUSG00000039354	SMARCAL1	Disease	0.735	0.265	no	no	yes			no	no	no	yes	yes	no
ENSMUSG00000059005	HNRNPA3	Disease	0.735	0.265	no	no	yes			no	no	no	yes	no	no
ENSMUSG00000050619	ZSCAN29	Disease	0.735	0.265	no	no	yes			no	no	no	no	no	yes
ENSMUSG00000027340	SLC23A2	Disease	0.735	0.265	no	no	yes			no	no	no	yes	yes	no
ENSMUSG00000027566	PSMA7	Disease	0.735	0.265	no	no	yes			no	no	no	no	no	yes
ENSMUSG00000027954	EFNA1	Disease	0.735	0.265	no	no	yes			no	no	no	yes	yes	no
ENSMUSG00000059857	NTNG1	Disease	0.735	0.265	no	no	yes		['Clinodactyly of the 5th finger', 'Slender finger', 'Prominent fingertip pads']	no	yes	yes	yes	yes	no
ENSMUSG00000008489	ELAVL2	Disease	0.735	0.265	no	no	yes			no	no	no	no	yes	no
ENSMUSG00000028718	STIL	Disease	0.735	0.265	no	no	yes		['Hand polydactyly']	no	yes	yes	yes	yes	no
ENSMUSG00000018983	E2F2	Disease	0.735	0.265	no	no	yes			no	no	no	yes	yes	no
ENSMUSG00000028759	HP1BP3	Disease	0.735	0.265	no	no	yes			no	no	no	yes	yes	no
ENSMUSG00000028917	PLEKHM2	Disease	0.735	0.265	no	no	yes			no	no	no	yes	no	no
ENSMUSG00000029056	PANK4	Disease	0.735	0.265	no	no	yes			no	no	no	no	yes	no
ENSMUSG00000036435	EXOC1	Disease	0.735	0.265	no	no	yes			no	no	no	yes	no	no
ENSMUSG00000007080	POLE	Disease	0.735	0.265	no	no	yes			no	no	no	yes	yes	no
ENSMUSG00000058446	ZNRF2	Disease	0.735	0.265	no	no	yes			no	no	no	no	no	yes
ENSMUSG00000030254	RAD18	Disease	0.735	0.265	no	no	yes			no	no	no	yes	yes	no
ENSMUSG00000074282	ZNF45	Disease	0.735	0.265	no	no	yes			no	no	no	no	yes	no
ENSMUSG00000041037	IRGQ	Disease	0.735	0.265	no	no	yes			no	no	no	no	no	yes
ENSMUSG00000037029	ZNF146	Disease	0.735	0.265	no	no	yes			no	no	no	no	no	yes
ENSMUSG00000025723	NMB	Disease	0.735	0.265	no	no	yes			no	no	no	yes	yes	no
ENSMUSG00000035704	ALG8	Disease	0.735	0.265	no	no	yes			no	no	no	yes	yes	no
ENSMUSG00000030671	PDE3B	Disease	0.735	0.265	no	no	yes			no	no	no	yes	yes	no
ENSMUSG00000063317	USP31	Disease	0.735	0.265	no	no	yes			no	no	no	yes	yes	no
ENSMUSG00000025509	PNPLA2	Disease	0.735	0.265	no	no	yes			no	no	no	yes	yes	no
ENSMUSG00000096054	SYNE1	Disease	0.735	0.265	no	no	yes			no	no	no	yes	yes	no
ENSMUSG00000019790	STXBP5	Disease	0.735	0.265	no	no	yes			no	no	no	yes	yes	no
ENSMUSG00000019810	FUCA2	Disease	0.735	0.265	no	no	yes			no	no	no	no	no	yes
ENSMUSG00000020115	TBK1	Disease	0.735	0.265	no	no	yes			no	no	no	yes	yes	no
ENSMUSG00000046556	ZNF319	Disease	0.735	0.265	no	no	yes			no	no	no	no	yes	no
ENSMUSG00000037628	CDKN3	Disease	0.735	0.265	no	no	yes			no	no	no	yes	yes	no
ENSMUSG00000033589	REEP4	Disease	0.735	0.265	no	no	yes			no	no	no	no	no	yes
ENSMUSG00000034731	DGKH	Disease	0.735	0.265	no	no	yes			no	no	no	yes	yes	no
ENSMUSG00000020349	PPP2CA	Disease	0.735	0.265	no	no	yes			no	no	no	yes	yes	no
ENSMUSG00000018554	YBX2	Disease	0.735	0.265	no	no	yes			no	no	no	yes	no	no
ENSMUSG00000038372	GMDS	Disease	0.735	0.265	no	no	yes			no	no	no	yes	yes	no
ENSMUSG00000025870	ARL10	Disease	0.735	0.265	no	no	yes			no	no	no	yes	no	no
ENSMUSG00000046169	ADAMTS6	Disease	0.735	0.265	no	no	yes	['abnormal hindlimb morphology']		yes	no	yes	yes	yes	no
ENSMUSG00000047454	GPHN	Disease	0.735	0.265	no	no	yes			no	no	no	yes	yes	no
ENSMUSG00000016554	EIF3D	Disease	0.735	0.265	no	no	yes			no	no	no	no	no	yes
ENSMUSG00000053137	MAPK11	Disease	0.735	0.265	no	no	yes			no	no	no	yes	no	no
ENSMUSG00000045983	EIF4G1	Disease	0.735	0.265	no	no	yes			no	no	no	no	yes	no
ENSMUSG00000022961	SON	Disease	0.735	0.265	no	no	yes			no	no	no	yes	yes	no
ENSMUSG00000044469	TNFAIP8L1	Disease	0.735	0.265	no	no	yes			no	no	no	yes	yes	no
ENSMUSG00000024056	NDC80	Disease	0.735	0.265	no	no	yes			no	no	no	yes	yes	no
ENSMUSG00000024109	NRXN1	Disease	0.735	0.265	no	no	yes			no	no	no	yes	yes	no
ENSMUSG00000001750	TCIRG1	Disease	0.735	0.265	no	no	yes			no	no	no	yes	yes	no
ENSMUSG00000025195	DNMBP	Disease	0.735	0.265	no	no	yes			no	no	no	yes	yes	no
ENSMUSG00000024985	TCF7L2	Disease	0.735	0.265	no	no	yes	['abnormal elbow joint morphology']		yes	no	yes	yes	yes	no
ENSMUSG00000038400	PMEPA1	Disease	0.734808	0.265192	no	no	yes			no	no	no	yes	yes	no
ENSMUSG00000031616	EDNRA	Disease	0.734808	0.265192	no	no	yes		['Clubbing of fingers']	no	yes	yes	yes	yes	no
ENSMUSG00000026797	STXBP1	Disease	0.73	0.27	no	no	yes		['Short finger', 'Broad finger']	no	yes	yes	yes	yes	no
ENSMUSG00000033902	MAPKBP1	Disease	0.73	0.27	no	no	yes			no	no	no	yes	yes	no
ENSMUSG00000067215	USP51	Disease	0.73	0.27	no	no	yes			no	no	no	no	no	yes
ENSMUSG00000028039	EFNA3	Disease	0.73	0.27	no	no	yes			no	no	no	yes	yes	no
ENSMUSG00000038861	PI4KB	Disease	0.73	0.27	no	no	yes			no	no	no	no	yes	no
ENSMUSG00000033386	FRRS1	Disease	0.73	0.27	no	no	yes			no	no	no	yes	no	no
ENSMUSG00000040998	NPNT	Disease	0.73	0.27	no	no	yes			no	no	no	yes	yes	no
ENSMUSG00000003282	PLAG1	Disease	0.73	0.27	no	no	yes		['Short 5th finger', 'Clinodactyly of the 5th finger', 'Hypoplastic fingernail']	no	yes	yes	yes	yes	no
ENSMUSG00000007880	ARID1A	Disease	0.73	0.27	no	no	yes		['Short 5th finger', 'Absent fifth fingernail', 'Hypoplastic fifth fingernail']	no	yes	yes	yes	yes	no
ENSMUSG00000028992	NMNAT1	Disease	0.73	0.27	no	no	yes			no	no	no	yes	yes	no
ENSMUSG00000028864	HGF	Disease	0.73	0.27	no	no	yes			no	no	no	yes	yes	no
ENSMUSG00000001761	SMO	Disease	0.73	0.27	yes	no	no	['broad limb buds']	['Cutaneous syndactyly of toes', 'Cutaneous finger syndactyly', 'Foot polydactyly', 'Toe syndactyly', 'Preaxial hand polydactyly', 'Postaxial hand polydactyly', 'Finger syndactyly']	yes	yes	yes	yes	yes	no
ENSMUSG00000031668	EIF2AK3	Disease	0.73	0.27	no	no	yes	['abnormal hindlimb morphology']	['Shortening of all middle phalanges of the fingers']	yes	yes	yes	yes	yes	no
ENSMUSG00000030257	SRGAP3	Disease	0.73	0.27	no	no	yes			no	no	no	yes	yes	no
ENSMUSG00000030170	WNT5B	Disease	0.73	0.27	no	no	yes			no	no	no	yes	yes	no
ENSMUSG00000037337	MAP4K1	Disease	0.73	0.27	no	no	yes			no	no	no	yes	no	no
ENSMUSG00000025477	INPP5A	Disease	0.73	0.27	no	no	yes			no	no	no	yes	yes	no
ENSMUSG00000019851	PERP	Disease	0.73	0.27	no	no	yes			no	no	no	yes	yes	no
ENSMUSG00000071317	BVES	Disease	0.73	0.27	no	no	yes			no	no	no	yes	yes	no
ENSMUSG00000020212	MDM1	Disease	0.73	0.27	no	no	yes			no	no	no	yes	yes	no
ENSMUSG00000031453	RASA3	Disease	0.73	0.27	no	no	yes			no	no	no	yes	yes	no
ENSMUSG00000055675	KBTBD11	Disease	0.73	0.27	no	no	yes			no	no	no	yes	yes	no
ENSMUSG00000018796	ACSL1	Disease	0.73	0.27	no	no	yes			no	no	no	yes	yes	no
ENSMUSG00000031608	GALNT7	Disease	0.73	0.27	no	no	yes			no	no	no	no	yes	no
ENSMUSG00000005698	CTCF	Disease	0.73	0.27	no	no	yes		['Clinodactyly of the 5th finger', 'Joint contracture of the 5th finger', 'Prominent fingertip pads', '2-3 toe syndactyly']	no	yes	yes	yes	yes	no
ENSMUSG00000074505	FAT3	Disease	0.73	0.27	no	no	yes			no	no	no	yes	yes	no
ENSMUSG00000032363	ADAMTS7	Disease	0.73	0.27	no	no	yes			no	no	no	yes	yes	no
ENSMUSG00000037001	ZNF570	Disease	0.73	0.27	no	no	yes			no	no	no	no	no	yes
ENSMUSG00000018648	DUSP14	Disease	0.73	0.27	no	no	yes			no	no	no	yes	yes	no
ENSMUSG00000021366	HIVEP1	Disease	0.73	0.27	no	no	yes			no	no	no	yes	yes	no
ENSMUSG00000060073	PSMA3	Disease	0.73	0.27	no	no	yes			no	no	no	no	yes	no
ENSMUSG00000021245	MLH3	Disease	0.73	0.27	no	no	yes			no	no	no	yes	yes	no
ENSMUSG00000001175	CALM1	Disease	0.73	0.27	no	no	yes			no	no	no	yes	yes	no
ENSMUSG00000041415	DICER1	Disease	0.73	0.27	no	no	yes	['abnormal hindlimb morphology', 'abnormal forelimb morphology', 'abnormal limb development']		yes	no	yes	yes	yes	no
ENSMUSG00000072825	CEP170B	Disease	0.73	0.27	no	no	yes			no	no	no	no	yes	no
ENSMUSG00000040732	ERG	Disease	0.73	0.27	no	no	yes			no	no	no	yes	yes	no
ENSMUSG00000063952	BRPF3	Disease	0.73	0.27	no	no	yes			no	no	no	yes	yes	no
ENSMUSG00000036501	FAM13B	Disease	0.73	0.27	no	no	yes			no	no	no	yes	yes	no
ENSMUSG00000053441	ADAMTS19	Disease	0.73	0.27	no	no	yes			no	no	no	yes	yes	no
ENSMUSG00000031119	GPC4	Disease	0.729808	0.270192	no	no	yes		['Short distal phalanx of finger', 'Short phalanx of finger', 'Clinodactyly of the 5th finger', 'Broad distal phalanx of finger']	no	yes	yes	yes	yes	no
ENSMUSG00000026235	EPHA4	Disease	0.725	0.275	no	no	yes			no	no	no	yes	yes	no
ENSMUSG00000026447	PIK3C2B	Disease	0.725	0.275	no	no	yes			no	no	no	yes	yes	no
ENSMUSG00000073557	PPP1R12B	Disease	0.725	0.275	no	no	yes			no	no	no	no	yes	no
ENSMUSG00000042369	RBM45	Disease	0.725	0.275	no	no	yes			no	no	no	no	yes	no
ENSMUSG00000032724	ABTB2	Disease	0.725	0.275	no	no	yes			no	no	no	yes	yes	no
ENSMUSG00000074622	MAFB	Disease	0.725	0.275	no	no	yes		['Ulnar deviation of the hand or of fingers of the hand', 'Camptodactyly of finger', 'Preaxial hand polydactyly']	no	yes	yes	yes	yes	no
ENSMUSG00000031262	CENPI	Disease	0.725	0.275	no	no	yes			no	no	no	no	no	yes
ENSMUSG00000025257	RIBC1	Disease	0.725	0.275	no	no	yes			no	no	no	no	no	yes
ENSMUSG00000031353	RBBP7	Disease	0.725	0.275	no	no	yes			no	no	no	yes	yes	no
ENSMUSG00000056900	USP13	Disease	0.725	0.275	no	no	yes			no	no	no	yes	no	no
ENSMUSG00000001016	ILF2	Disease	0.725	0.275	no	no	yes			no	no	no	yes	no	no
ENSMUSG00000036745	TTLL7	Disease	0.725	0.275	no	no	yes			no	no	no	no	yes	no
ENSMUSG00000028851	NUDC	Disease	0.725	0.275	no	no	yes			no	no	no	no	yes	no
ENSMUSG00000054099	SLC25A40	Disease	0.725	0.275	no	no	yes			no	no	no	no	no	yes
ENSMUSG00000005374	TBL2	Disease	0.725	0.275	no	no	yes			no	no	no	no	yes	no
ENSMUSG00000059182	SKAP2	Disease	0.725	0.275	no	no	yes			no	no	no	yes	yes	no
ENSMUSG00000052852	REEP1	Disease	0.725	0.275	no	no	yes			no	no	no	yes	yes	no
ENSMUSG00000000693	LOXL3	Disease	0.725	0.275	no	no	yes			no	no	no	yes	yes	no
ENSMUSG00000038077	KCNA6	Disease	0.725	0.275	no	no	yes			no	no	no	yes	no	no
ENSMUSG00000030199	ETV6	Disease	0.725	0.275	no	no	yes			no	no	no	yes	yes	no
ENSMUSG00000030255	SSPN	Disease	0.725	0.275	no	no	yes	['increased quadriceps weight']		yes	no	yes	yes	yes	no
ENSMUSG00000039990	EDRF1	Disease	0.725	0.275	no	no	yes			no	no	no	no	no	yes
ENSMUSG00000035311	GNPTAB	Disease	0.725	0.275	no	no	yes	['abnormal limb morphology']		yes	no	yes	yes	yes	no
ENSMUSG00000004567	MCOLN1	Disease	0.725	0.275	no	no	yes			no	no	no	yes	yes	no
ENSMUSG00000049717	LIG4	Disease	0.725	0.275	no	no	yes		['Clinodactyly of the 5th finger', 'Toe syndactyly', 'Abnormal fingernail morphology']	no	yes	yes	yes	yes	no
ENSMUSG00000033732	SF3B3	Disease	0.725	0.275	no	no	yes			no	no	no	yes	yes	no
ENSMUSG00000025893	KBTBD3	Disease	0.725	0.275	no	no	yes			no	no	no	no	no	yes
ENSMUSG00000038895	ZNF653	Disease	0.725	0.275	no	no	yes			no	no	no	no	yes	no
ENSMUSG00000032010	USP2	Disease	0.725	0.275	no	no	yes			no	no	no	yes	yes	no
ENSMUSG00000032115	HYOU1	Disease	0.725	0.275	no	no	yes			no	no	no	yes	yes	no
ENSMUSG00000032294	PKM	Disease	0.724808	0.275192	no	no	yes			no	no	no	yes	yes	no
ENSMUSG00000032212	SLTM	Disease	0.724808	0.275192	no	no	yes			no	no	no	no	yes	no
ENSMUSG00000020290	XPO1	Disease	0.724808	0.275192	no	no	yes			no	no	no	yes	yes	no
ENSMUSG00000000538	TOM1L2	Disease	0.724808	0.275192	no	no	yes			no	no	no	yes	yes	no
ENSMUSG00000059796	EIF4A1	Disease	0.724808	0.275192	no	no	yes			no	no	no	no	no	yes
ENSMUSG00000020495	SMG8	Disease	0.724808	0.275192	no	no	yes			no	no	no	no	yes	no
ENSMUSG00000020875	HOXB9	Disease	0.724808	0.275192	no	no	yes			no	no	no	yes	no	no
ENSMUSG00000052565	H1-3	Disease	0.724808	0.275192	no	no	yes			no	no	no	no	no	yes
ENSMUSG00000069206	ZNF195	Disease	0.724808	0.275192	no	no	yes			no	no	no	no	no	yes
ENSMUSG00000021611	TERT	Disease	0.724808	0.275192	no	no	yes		['Clubbing of fingers', 'Abnormal fingernail morphology']	no	yes	yes	yes	yes	no
ENSMUSG00000020658	EFR3B	Disease	0.724808	0.275192	no	no	yes			no	no	no	yes	yes	no
ENSMUSG00000020948	KLHL28	Disease	0.724808	0.275192	no	no	yes			no	no	no	no	yes	no
ENSMUSG00000021098	C14orf39	Disease	0.724808	0.275192	no	no	yes			no	no	no	no	yes	no
ENSMUSG00000021277	TRAF3	Disease	0.724808	0.275192	no	no	yes			no	no	no	yes	yes	no
ENSMUSG00000022244	AMACR	Disease	0.724808	0.275192	no	no	yes			no	no	no	yes	yes	no
ENSMUSG00000022816	FSTL1	Disease	0.724808	0.275192	no	no	yes	['fused phalanges', 'absent sesamoid bone of gastrocnemius', 'abnormal hindlimb zeugopod morphology', 'abnormal hindlimb stylopod morphology', 'abnormal metacarpal bone morphology', 'bowed fibula']		yes	no	yes	yes	yes	no
ENSMUSG00000022893	ADAMTS1	Disease	0.724808	0.275192	no	no	yes			no	no	no	yes	yes	no
ENSMUSG00000023944	HSP90AB1	Disease	0.724808	0.275192	no	no	yes			no	no	no	yes	yes	no
ENSMUSG00000023951	VEGFA	Disease	0.724808	0.275192	no	no	yes	['abnormal forelimb bud morphology']		yes	no	yes	yes	yes	no
ENSMUSG00000000127	FER	Disease	0.724808	0.275192	no	no	yes			no	no	no	yes	yes	no
ENSMUSG00000068457	UTY	Disease	0.724808	0.275192	no	no	yes			no	no	no	no	no	yes
ENSMUSG00000003779	KIF20A	Disease	0.724808	0.275192	no	no	yes			no	no	no	yes	yes	no
ENSMUSG00000024357	SIL1	Disease	0.724808	0.275192	no	no	yes		['Abnormality of finger']	no	yes	yes	yes	yes	no
ENSMUSG00000102428	PCDHGA12	Disease	0.724808	0.275192	no	no	yes			no	no	no	no	yes	no
ENSMUSG00000024892	PC	Disease	0.724808	0.275192	no	no	yes			no	no	no	yes	yes	no
ENSMUSG00000024789	JAK2	Disease	0.724808	0.275192	no	no	yes			no	no	no	yes	yes	no
ENSMUSG00000026604	PTPN14	Disease	0.724808	0.275192	no	no	yes			no	no	no	yes	yes	no
ENSMUSG00000073678	PGAP1	Disease	0.72	0.28	no	no	yes			no	no	no	yes	yes	no
ENSMUSG00000070871	CCNYL1	Disease	0.72	0.28	no	no	yes			no	no	no	yes	yes	no
ENSMUSG00000026311	ASB1	Disease	0.72	0.28	no	no	yes			no	no	no	yes	yes	no
ENSMUSG00000026394	ATP6V1G3	Disease	0.72	0.28	no	no	yes			no	no	no	no	no	yes
ENSMUSG00000056268	DENND1B	Disease	0.72	0.28	no	no	yes			no	no	no	yes	yes	no
ENSMUSG00000026622	NEK2	Disease	0.72	0.28	no	no	yes			no	no	no	yes	yes	no
ENSMUSG00000025255	ZFHX4	Disease	0.72	0.28	no	no	yes			no	no	no	no	yes	no
ENSMUSG00000027671	ACTL6A	Disease	0.72	0.28	no	no	yes		['Clinodactyly of the 5th finger', 'Slender finger', 'Prominent fingertip pads']	no	yes	yes	yes	yes	no
ENSMUSG00000053769	LYSMD1	Disease	0.72	0.28	no	no	yes			no	no	no	no	no	yes
ENSMUSG00000032643	FHL3	Disease	0.72	0.28	no	no	yes			no	no	no	no	yes	no
ENSMUSG00000037553	ZDHHC18	Disease	0.72	0.28	no	no	yes			no	no	no	no	yes	no
ENSMUSG00000029064	GNB1	Disease	0.72	0.28	no	no	yes	['abnormal limb morphology']		yes	no	yes	yes	yes	no
ENSMUSG00000029033	ACAP3	Disease	0.72	0.28	no	no	yes			no	no	no	yes	no	no
ENSMUSG00000046985	TAPT1	Disease	0.72	0.28	no	no	yes			no	no	no	yes	yes	no
ENSMUSG00000029291	RUFY3	Disease	0.72	0.28	no	no	yes			no	no	no	yes	yes	no
ENSMUSG00000052296	PPP6R1	Disease	0.72	0.28	no	no	yes			no	no	no	no	yes	no
ENSMUSG00000054893	ZNF667	Disease	0.72	0.28	no	no	yes			no	no	no	no	no	yes
ENSMUSG00000030539	SEMA4B	Disease	0.72	0.28	no	no	yes			no	no	no	yes	yes	no
ENSMUSG00000035227	SPCS2	Disease	0.72	0.28	no	no	yes			no	no	no	no	no	yes
ENSMUSG00000070348	CCND1	Disease	0.72	0.28	no	no	yes			no	no	no	yes	yes	no
ENSMUSG00000019470	XAB2	Disease	0.72	0.28	no	no	yes			no	no	no	yes	yes	no
ENSMUSG00000025810	NRP1	Disease	0.72	0.28	no	no	yes			no	no	no	yes	yes	no
ENSMUSG00000006527	SFMBT1	Disease	0.72	0.28	no	no	yes			no	no	no	no	yes	no
ENSMUSG00000037544	DLGAP5	Disease	0.72	0.28	no	no	yes			no	no	no	yes	yes	no
ENSMUSG00000032498	MLH1	Disease	0.72	0.28	no	no	yes			no	no	no	yes	yes	no
ENSMUSG00000020612	PRKAR1A	Disease	0.72	0.28	no	no	yes		['Short phalanx of finger']	no	yes	yes	yes	yes	no
ENSMUSG00000043183	SIMC1	Disease	0.72	0.28	no	no	yes			no	no	no	no	yes	no
ENSMUSG00000001542	ELL2	Disease	0.72	0.28	no	no	yes			no	no	no	yes	yes	no
ENSMUSG00000021009	PTPN21	Disease	0.72	0.28	no	no	yes			no	no	no	no	yes	no
ENSMUSG00000023033	SCN8A	Disease	0.72	0.28	no	no	yes			no	no	no	yes	yes	no
ENSMUSG00000036966	SPRYD3	Disease	0.72	0.28	no	no	yes			no	no	no	yes	yes	no
ENSMUSG00000061751	KALRN	Disease	0.72	0.28	no	no	yes			no	no	no	yes	yes	no
ENSMUSG00000022973	SYNJ1	Disease	0.72	0.28	no	no	yes			no	no	no	yes	yes	no
ENSMUSG00000024193	PHF1	Disease	0.72	0.28	no	no	yes			no	no	no	no	no	yes
ENSMUSG00000002881	NAB1	Disease	0.719808	0.280192	no	no	yes			no	no	no	no	yes	no
ENSMUSG00000036206	SH3BP4	Disease	0.719808	0.280192	no	no	yes			no	no	no	no	yes	no
ENSMUSG00000061762	TAC1	Disease	0.719808	0.280192	no	no	yes			no	no	no	yes	no	no
ENSMUSG00000038193	HAND2	Disease	0.719808	0.280192	no	no	yes	['abnormal limb bud morphology', 'abnormal hindlimb morphology', 'abnormal forelimb morphology', 'abnormal pollex morphology', 'abnormal forelimb bud morphology', 'small forelimb buds', 'abnormal apical ectodermal ridge morphology', 'abnormal hindlimb zeugopod morphology', 'abnormal forelimb zeugopod morphology', 'abnormal digit development', 'abnormal limb development', 'abnormal interdigital ce…		yes	no	yes	yes	yes	no
ENSMUSG00000073079	SRP54	Disease	0.719808	0.280192	no	no	yes		['Abnormality of finger']	no	yes	yes	no	yes	no
ENSMUSG00000038608	DOCK10	Disease	0.715	0.285	no	no	yes			no	no	no	yes	yes	no
ENSMUSG00000048388	FAM171B	Disease	0.715	0.285	no	no	yes			no	no	no	no	yes	no
ENSMUSG00000027304	RTF1	Disease	0.715	0.285	no	no	yes			no	no	no	yes	yes	no
ENSMUSG00000027478	DNMT3B	Disease	0.715	0.285	no	no	yes	['abnormal limb morphology']		yes	no	yes	yes	yes	no
ENSMUSG00000027624	EPB41L1	Disease	0.715	0.285	no	no	yes			no	no	no	yes	yes	no
ENSMUSG00000027583	ZBTB46	Disease	0.715	0.285	no	no	yes			no	no	no	yes	yes	no
ENSMUSG00000037315	JADE3	Disease	0.715	0.285	no	no	yes			no	no	no	no	no	yes
ENSMUSG00000058135	GSTM1	Disease	0.715	0.285	no	no	yes			no	no	no	yes	yes	no
ENSMUSG00000033502	CDC14A	Disease	0.715	0.285	no	no	yes			no	no	no	yes	yes	no
ENSMUSG00000028034	FUBP1	Disease	0.715	0.285	no	no	yes			no	no	no	yes	yes	no
ENSMUSG00000041135	RIPK2	Disease	0.715	0.285	no	no	yes			no	no	no	yes	no	no
ENSMUSG00000028626	COL9A2	Disease	0.715	0.285	no	no	yes	['abnormal humerus morphology']		yes	no	yes	yes	yes	no
ENSMUSG00000000409	LCK	Disease	0.715	0.285	no	no	yes			no	no	no	yes	yes	no
ENSMUSG00000057315	ARHGAP24	Disease	0.715	0.285	no	no	yes			no	no	no	yes	yes	no
ENSMUSG00000038970	LMTK2	Disease	0.715	0.285	no	no	yes			no	no	no	yes	yes	no
ENSMUSG00000029651	MTUS2	Disease	0.715	0.285	no	no	yes			no	no	no	no	yes	no
ENSMUSG00000062995	ICA1	Disease	0.715	0.285	no	no	yes			no	no	no	yes	yes	no
ENSMUSG00000030020	PRICKLE2	Disease	0.715	0.285	no	no	yes			no	no	no	yes	yes	no
ENSMUSG00000030584	DPF1	Disease	0.715	0.285	no	no	yes			no	no	no	yes	yes	no
ENSMUSG00000036854	HSPB6	Disease	0.715	0.285	no	no	yes			no	no	no	yes	no	no
ENSMUSG00000038296	GALNT18	Disease	0.715	0.285	no	no	yes			no	no	no	yes	yes	no
ENSMUSG00000043259	FAM13C	Disease	0.715	0.285	no	no	yes			no	no	no	no	yes	no
ENSMUSG00000033105	LSS	Disease	0.715	0.285	no	no	yes			no	no	no	yes	yes	no
ENSMUSG00000020232	HMG20B	Disease	0.715	0.285	no	no	yes			no	no	no	no	yes	no
ENSMUSG00000054162	SPOCK3	Disease	0.715	0.285	no	no	yes			no	no	no	no	yes	no
ENSMUSG00000031605	KLHL2	Disease	0.715	0.285	no	no	yes			no	no	no	yes	yes	no
ENSMUSG00000031666	RBL2	Disease	0.715	0.285	no	no	yes	['absent hindlimb buds']		yes	no	yes	yes	yes	no
ENSMUSG00000031732	PHLPP2	Disease	0.715	0.285	no	no	yes			no	no	no	yes	yes	no
ENSMUSG00000040721	ZFHX2	Disease	0.715	0.285	no	no	yes			no	no	no	no	no	yes
ENSMUSG00000036461	ELF1	Disease	0.715	0.285	no	no	yes			no	no	no	yes	yes	no
ENSMUSG00000040729	CEP126	Disease	0.715	0.285	no	no	yes			no	no	no	no	no	yes
ENSMUSG00000032020	UBASH3B	Disease	0.715	0.285	no	no	yes			no	no	no	no	yes	no
ENSMUSG00000032839	TRPC1	Disease	0.715	0.285	no	no	yes			no	no	no	yes	yes	no
ENSMUSG00000032580	RBM5	Disease	0.715	0.285	no	no	yes			no	no	no	yes	yes	no
ENSMUSG00000032586	TRAIP	Disease	0.715	0.285	no	no	yes		['Clinodactyly of the 5th finger']	no	yes	yes	yes	yes	no
ENSMUSG00000048076	ARF1	Disease	0.715	0.285	no	no	yes			no	no	no	yes	yes	no
ENSMUSG00000010025	ALDH3A2	Disease	0.715	0.285	no	no	yes			no	no	no	yes	yes	no
ENSMUSG00000001552	JUP	Disease	0.715	0.285	no	no	yes		['Tapered distal phalanges of finger', 'Clinodactyly of the 5th finger', '4-5 finger syndactyly', 'Absent fingernail', '2-3 finger syndactyly', '3-4 finger syndactyly']	no	yes	yes	yes	yes	no
ENSMUSG00000039230	TBCD	Disease	0.715	0.285	no	no	yes		['Congenital hip dislocation']	no	yes	yes	no	yes	no
ENSMUSG00000021500	DDX46	Disease	0.715	0.285	no	no	yes			no	no	no	yes	yes	no
ENSMUSG00000003992	SSBP2	Disease	0.715	0.285	no	no	yes			no	no	no	yes	yes	no
ENSMUSG00000020654	ADCY3	Disease	0.715	0.285	no	no	yes			no	no	no	yes	yes	no
ENSMUSG00000021054	SGPP1	Disease	0.715	0.285	no	no	yes			no	no	no	yes	no	no
ENSMUSG00000021224	NUMB	Disease	0.715	0.285	no	no	yes			no	no	no	yes	yes	no
ENSMUSG00000021097	CLMN	Disease	0.715	0.285	no	no	yes			no	no	no	yes	yes	no
ENSMUSG00000025323	SP4	Disease	0.715	0.285	no	no	yes			no	no	no	yes	yes	no
ENSMUSG00000058290	ESPL1	Disease	0.715	0.285	no	no	yes			no	no	no	yes	yes	no
ENSMUSG00000068663	CLEC16A	Disease	0.715	0.285	no	no	yes			no	no	no	yes	yes	no
ENSMUSG00000022754	TMEM45A	Disease	0.715	0.285	no	no	yes			no	no	no	yes	yes	no
ENSMUSG00000040820	HLCS	Disease	0.715	0.285	no	no	yes			no	no	no	yes	yes	no
ENSMUSG00000116564	RIOK2	Disease	0.715	0.285	no	no	yes			no	no	no	yes	no	no
ENSMUSG00000072082	CCNF	Disease	0.715	0.285	no	no	yes	['small hindlimb buds']		yes	no	yes	yes	yes	no
ENSMUSG00000038677	SCUBE3	Disease	0.715	0.285	no	no	yes	['fused phalanges', 'abnormal metacarpal bone morphology', 'abnormal tarsal bone morphology']		yes	no	yes	yes	yes	no
ENSMUSG00000015474	PPT2	Disease	0.715	0.285	no	no	yes			no	no	no	yes	yes	no
ENSMUSG00000042942	GREB1L	Disease	0.715	0.285	no	no	yes			no	no	no	yes	yes	no
ENSMUSG00000024620	PDGFRB	Disease	0.715	0.285	no	no	yes			no	no	no	yes	yes	no
ENSMUSG00000047787	FLRT1	Disease	0.715	0.285	no	no	yes			no	no	no	no	yes	no
ENSMUSG00000021871	PNP	Disease	0.715	0.285	no	no	yes			no	no	no	yes	yes	no
ENSMUSG00000030638	SH3GL3	Disease	0.714808	0.285192	no	no	yes			no	no	no	no	yes	no
ENSMUSG00000046324	ERMP1	Disease	0.714808	0.285192	no	no	yes			no	no	no	yes	yes	no
ENSMUSG00000026126	PTPN18	Disease	0.71	0.29	no	no	yes			no	no	no	no	no	yes
ENSMUSG00000070565	RASAL2	Disease	0.71	0.29	no	no	yes			no	no	no	yes	yes	no
ENSMUSG00000026525	OPN3	Disease	0.71	0.29	no	no	yes			no	no	no	yes	yes	no
ENSMUSG00000040272	ACCS	Disease	0.71	0.29	no	no	yes			no	no	no	no	no	yes
ENSMUSG00000027284	CDAN1	Disease	0.71	0.29	no	no	yes			no	no	no	yes	yes	no
ENSMUSG00000027641	RBL1	Disease	0.71	0.29	no	no	yes			no	no	no	yes	yes	no
ENSMUSG00000025246	TBL1X	Disease	0.71	0.29	no	no	yes			no	no	no	no	yes	no
ENSMUSG00000059921	UNC5C	Disease	0.71	0.29	no	no	yes			no	no	no	yes	yes	no
ENSMUSG00000042500	AGO4	Disease	0.71	0.29	no	no	yes			no	no	no	yes	yes	no
ENSMUSG00000029814	IGF2BP3	Disease	0.71	0.29	no	no	yes			no	no	no	no	yes	no
ENSMUSG00000053395	CACNG8	Disease	0.71	0.29	no	no	yes			no	no	no	yes	no	no
ENSMUSG00000078768	ZNF566	Disease	0.71	0.29	no	no	yes			no	no	no	no	no	yes
ENSMUSG00000025790	SLCO3A1	Disease	0.71	0.29	no	no	yes			no	no	no	yes	yes	no
ENSMUSG00000053877	SRCAP	Disease	0.71	0.29	no	no	yes		['Clinodactyly of the 5th finger', 'Broad fingertip']	no	yes	yes	yes	yes	no
ENSMUSG00000010476	EBF3	Disease	0.71	0.29	no	no	yes		['Tapered finger']	no	yes	yes	yes	yes	no
ENSMUSG00000019838	SLC16A10	Disease	0.71	0.29	no	no	yes			no	no	no	yes	yes	no
ENSMUSG00000031555	ADAM9	Disease	0.71	0.29	no	no	yes			no	no	no	yes	yes	no
ENSMUSG00000031861	LPAR2	Disease	0.71	0.29	no	no	yes			no	no	no	yes	no	no
ENSMUSG00000003812	DNASE2	Disease	0.71	0.29	no	no	yes			no	no	no	no	yes	no
ENSMUSG00000034361	CPNE2	Disease	0.71	0.29	no	no	yes			no	no	no	no	yes	no
ENSMUSG00000031891	HSD11B2	Disease	0.71	0.29	no	no	yes			no	no	no	yes	yes	no
ENSMUSG00000002325	IRF9	Disease	0.71	0.29	no	no	yes			no	no	no	yes	yes	no
ENSMUSG00000014547	WDFY2	Disease	0.71	0.29	no	no	yes			no	no	no	no	yes	no
ENSMUSG00000018750	ZBTB4	Disease	0.71	0.29	no	no	yes			no	no	no	yes	yes	no
ENSMUSG00000018566	SLC2A4	Disease	0.71	0.29	no	no	yes			no	no	no	yes	yes	no
ENSMUSG00000020919	STAT5B	Disease	0.71	0.29	no	no	yes			no	no	no	yes	yes	no
ENSMUSG00000050965	PRKCA	Disease	0.71	0.29	no	no	yes			no	no	no	yes	yes	no
ENSMUSG00000038080	KDM1B	Disease	0.71	0.29	no	no	yes			no	no	no	yes	yes	no
ENSMUSG00000034686	PRR7	Disease	0.71	0.29	no	no	yes			no	no	no	yes	yes	no
ENSMUSG00000014164	KLHL3	Disease	0.71	0.29	no	no	yes			no	no	no	yes	yes	no
ENSMUSG00000020668	KIF3C	Disease	0.71	0.29	no	no	yes			no	no	no	yes	yes	no
ENSMUSG00000048562	SP8	Disease	0.71	0.29	no	no	yes	['Rudimentary to absent tibiae', 'Aplasia of the fingers', 'abnormal limb morphology', 'abnormal hindlimb morphology', 'abnormal forelimb morphology', 'abnormal humerus morphology', 'abnormal forelimb bud morphology', 'abnormal apical ectodermal ridge morphology', 'abnormal limb development']		yes	no	yes	yes	yes	no
ENSMUSG00000042303	SGSM3	Disease	0.71	0.29	no	no	yes			no	no	no	no	yes	no
ENSMUSG00000032783	TROAP	Disease	0.71	0.29	no	no	yes			no	no	no	no	no	yes
ENSMUSG00000000532	ACVR1B	Disease	0.71	0.29	no	no	yes			no	no	no	yes	yes	no
ENSMUSG00000023043	KRT18	Disease	0.71	0.29	no	no	yes			no	no	no	yes	yes	no
ENSMUSG00000053600	ZNF101	Disease	0.71	0.29	no	no	yes			no	no	no	no	yes	no
ENSMUSG00000034786	GPSM3	Disease	0.71	0.29	no	no	yes			no	no	no	yes	yes	no
ENSMUSG00000036225	KCTD1	Disease	0.71	0.29	no	no	yes		['3-4 finger cutaneous syndactyly', 'Abnormal fingernail morphology', '2-3 toe syndactyly']	no	yes	yes	yes	yes	no
ENSMUSG00000024425	NDFIP1	Disease	0.71	0.29	no	no	yes			no	no	no	yes	yes	no
ENSMUSG00000024773	ATG2A	Disease	0.71	0.29	no	no	yes			no	no	no	no	yes	no
ENSMUSG00000024665	FADS2	Disease	0.71	0.29	no	no	yes			no	no	no	yes	yes	no
ENSMUSG00000015882	LCORL	Disease	0.709808	0.290192	no	no	yes			no	no	no	no	yes	no
ENSMUSG00000030522	MTMR10	Disease	0.709808	0.290192	no	no	yes			no	no	no	yes	no	no
ENSMUSG00000030844	RGS10	Disease	0.709808	0.290192	no	no	yes			no	no	no	yes	yes	no
ENSMUSG00000025776	CRISPLD1	Disease	0.705	0.295	no	no	yes			no	no	no	no	yes	no
ENSMUSG00000022995	ENAH	Disease	0.705	0.295	no	no	yes			no	no	no	yes	yes	no
ENSMUSG00000026737	PIP4K2A	Disease	0.705	0.295	no	no	yes			no	no	no	no	yes	no
ENSMUSG00000026854	USP20	Disease	0.705	0.295	no	no	yes			no	no	no	yes	yes	no
ENSMUSG00000026819	SLC25A25	Disease	0.705	0.295	no	no	yes			no	no	no	yes	no	no
ENSMUSG00000074766	ISM1	Disease	0.705	0.295	no	no	yes			no	no	no	no	yes	no
ENSMUSG00000038844	KIF16B	Disease	0.705	0.295	no	no	yes			no	no	no	yes	yes	no
ENSMUSG00000039621	PREX1	Disease	0.705	0.295	no	no	yes			no	no	no	yes	yes	no
ENSMUSG00000036537	RNF113B	Disease	0.705	0.295	no	no	yes			no	no	no	no	no	yes
ENSMUSG00000043929	KLHL15	Disease	0.705	0.295	no	no	yes			no	no	no	no	yes	no
ENSMUSG00000031274	COL4A5	Disease	0.705	0.295	no	no	yes			no	no	no	yes	yes	no
ENSMUSG00000025764	JADE1	Disease	0.705	0.295	no	no	yes			no	no	no	yes	yes	no
ENSMUSG00000028385	SNX30	Disease	0.705	0.295	no	no	yes			no	no	no	no	yes	no
ENSMUSG00000028514	USP24	Disease	0.705	0.295	no	no	yes			no	no	no	yes	yes	no
ENSMUSG00000067916	ZNF34	Disease	0.705	0.295	no	no	yes			no	no	no	no	no	yes
ENSMUSG00000029480	DHX37	Disease	0.705	0.295	no	no	yes			no	no	no	yes	yes	no
ENSMUSG00000042042	CSGALNACT2	Disease	0.705	0.295	no	no	yes			no	no	no	no	yes	no
ENSMUSG00000003378	GRIK5	Disease	0.705	0.295	no	no	yes			no	no	no	yes	yes	no
ENSMUSG00000078762	HAUS5	Disease	0.705	0.295	no	no	yes			no	no	no	no	no	yes
ENSMUSG00000047037	NIPA1	Disease	0.705	0.295	no	no	yes			no	no	no	yes	yes	no
ENSMUSG00000060260	PWWP2B	Disease	0.705	0.295	no	no	yes			no	no	no	no	yes	no
ENSMUSG00000020069	HNRNPH3	Disease	0.705	0.295	no	no	yes			no	no	no	no	no	yes
ENSMUSG00000000374	TRAPPC10	Disease	0.705	0.295	no	no	yes			no	no	no	yes	no	no
ENSMUSG00000034771	TLE2	Disease	0.705	0.295	no	no	yes			no	no	no	no	no	yes
ENSMUSG00000003814	CALR	Disease	0.705	0.295	no	no	yes			no	no	no	yes	yes	no
ENSMUSG00000031887	TRADD	Disease	0.705	0.295	no	no	yes			no	no	no	yes	no	no
ENSMUSG00000019471	CDC37	Disease	0.705	0.295	no	no	yes			no	no	no	yes	yes	no
ENSMUSG00000000782	TCF7	Disease	0.705	0.295	no	no	yes	['abnormal forelimb morphology']		yes	no	yes	yes	yes	no
ENSMUSG00000020882	CACNB1	Disease	0.705	0.295	no	no	yes	['abnormal limb morphology']		yes	no	yes	yes	yes	no
ENSMUSG00000048732	KLHL11	Disease	0.705	0.295	no	no	yes			no	no	no	no	yes	no
ENSMUSG00000021408	RIPK1	Disease	0.705	0.295	no	no	yes			no	no	no	yes	yes	no
ENSMUSG00000020627	KLHL29	Disease	0.705	0.295	no	no	yes			no	no	no	yes	yes	no
ENSMUSG00000021236	ENTPD5	Disease	0.705	0.295	no	no	yes			no	no	no	yes	yes	no
ENSMUSG00000042428	MGAT3	Disease	0.705	0.295	no	no	yes			no	no	no	yes	yes	no
ENSMUSG00000022844	PDIA5	Disease	0.705	0.295	no	no	yes			no	no	no	no	yes	no
ENSMUSG00000025737	WDR24	Disease	0.705	0.295	no	no	yes			no	no	no	yes	yes	no
ENSMUSG00000039153	RUNX2	Disease	0.705	0.295	no	no	yes	['abnormal humerus morphology', 'abnormal phalanx morphology', 'absent deltoid tuberosity', 'abnormal limb development', 'decreased diameter of tibia']	['Short middle phalanx of the 5th finger', 'Clinodactyly of the 5th finger', 'Short middle phalanx of the 2nd finger', 'Tapered finger', 'Dystrophic fingernails']	yes	yes	yes	yes	yes	no
ENSMUSG00000046230	VPS13A	Disease	0.705	0.295	no	no	yes			no	no	no	yes	yes	no
ENSMUSG00000048482	BDNF	Disease	0.704808	0.295192	no	no	yes			no	no	no	yes	yes	no
ENSMUSG00000027200	SEMA6D	Disease	0.704808	0.295192	no	no	yes			no	no	no	yes	yes	no
ENSMUSG00000030878	CDR2	Disease	0.704808	0.295192	no	no	yes			no	no	no	no	no	yes
ENSMUSG00000020886	DLG4	Disease	0.704808	0.295192	no	no	yes			no	no	no	yes	yes	no
ENSMUSG00000022443	MYH9	Disease	0.704808	0.295192	no	no	yes			no	no	no	yes	yes	no
ENSMUSG00000024501	DPYSL3	Disease	0.704808	0.295192	no	no	yes			no	no	no	yes	yes	no
ENSMUSG00000024868	DKK1	Disease	0.704808	0.295192	no	no	yes	['abnormal limb bud morphology', 'abnormal hindlimb morphology', 'abnormal forelimb morphology', 'thick apical ectodermal ridge', 'ectopic digits', 'absent hindlimb']		yes	no	yes	yes	yes	no
ENSMUSG00000026825	DNM1	Disease	0.7	0.3	no	no	yes			no	no	no	yes	yes	no
ENSMUSG00000068859	SP9	Disease	0.7	0.3	no	no	yes			no	no	no	yes	no	no
ENSMUSG00000005802	SLC30A4	Disease	0.7	0.3	no	no	yes			no	no	no	yes	no	no
ENSMUSG00000027395	POLR1B	Disease	0.7	0.3	no	no	yes			no	no	no	yes	yes	no
ENSMUSG00000028640	TFAP2C	Disease	0.7	0.3	no	no	yes			no	no	no	yes	no	no
ENSMUSG00000073295	NUDT11	Disease	0.7	0.3	no	no	yes			no	no	no	no	no	yes
ENSMUSG00000025261	HUWE1	Disease	0.7	0.3	no	no	yes		['Clinodactyly of the 5th finger', 'Slender finger', 'Prominent fingertip pads', 'Tapered finger']	no	yes	yes	yes	yes	no
ENSMUSG00000025742	PRPS2	Disease	0.7	0.3	no	no	yes			no	no	no	yes	no	no
ENSMUSG00000061143	MAML3	Disease	0.7	0.3	no	no	yes			no	no	no	no	yes	no
ENSMUSG00000027774	GFM1	Disease	0.7	0.3	no	no	yes			no	no	no	yes	yes	no
ENSMUSG00000028175	DEPDC1	Disease	0.7	0.3	no	no	yes			no	no	no	no	no	yes
ENSMUSG00000039270	MEGF9	Disease	0.7	0.3	no	no	yes			no	no	no	no	yes	no
ENSMUSG00000079560	HOXA3	Disease	0.7	0.3	no	no	yes			no	no	no	yes	yes	no
ENSMUSG00000036371	SERBP1	Disease	0.7	0.3	no	no	yes			no	no	no	no	yes	no
ENSMUSG00000030287	ITPR2	Disease	0.7	0.3	no	no	yes			no	no	no	yes	yes	no
ENSMUSG00000001802	LRP3	Disease	0.7	0.3	no	no	yes			no	no	no	no	no	yes
ENSMUSG00000063511	SNRNP70	Disease	0.7	0.3	no	no	yes			no	no	no	no	yes	no
ENSMUSG00000030688	STARD10	Disease	0.7	0.3	no	no	yes			no	no	no	yes	yes	no
ENSMUSG00000019777	HDAC2	Disease	0.7	0.3	no	no	yes			no	no	no	yes	no	no
ENSMUSG00000063804	LIN28B	Disease	0.7	0.3	no	no	yes			no	no	no	yes	yes	no
ENSMUSG00000038010	CCDC138	Disease	0.7	0.3	no	no	yes			no	no	no	no	yes	no
ENSMUSG00000031520	VEGFC	Disease	0.7	0.3	no	no	yes			no	no	no	yes	yes	no
ENSMUSG00000005413	HMOX1	Disease	0.7	0.3	no	no	yes	['abnormal limb morphology']	['Clubbing of fingers']	yes	yes	yes	yes	yes	no
ENSMUSG00000031706	RFX1	Disease	0.7	0.3	no	no	yes			no	no	no	yes	no	no
ENSMUSG00000037536	FBXO34	Disease	0.7	0.3	no	no	yes			no	no	no	no	yes	no
ENSMUSG00000034327	KCTD9	Disease	0.7	0.3	no	no	yes			no	no	no	yes	yes	no
ENSMUSG00000079084	CCDC82	Disease	0.7	0.3	no	no	yes			no	no	no	no	yes	no
ENSMUSG00000036611	EEPD1	Disease	0.7	0.3	no	no	yes			no	no	no	no	yes	no
ENSMUSG00000048537	PHLDB1	Disease	0.7	0.3	no	no	yes			no	no	no	yes	yes	no
ENSMUSG00000032350	GCLC	Disease	0.7	0.3	no	no	yes		['Clubbing of fingers']	no	yes	yes	yes	yes	no
ENSMUSG00000032423	SYNCRIP	Disease	0.7	0.3	no	no	yes			no	no	no	no	no	yes
ENSMUSG00000020142	SLC1A4	Disease	0.7	0.3	no	no	yes			no	no	no	yes	yes	no
ENSMUSG00000017376	NLK	Disease	0.7	0.3	no	no	yes			no	no	no	yes	yes	no
ENSMUSG00000018428	AKAP1	Disease	0.7	0.3	no	no	yes			no	no	no	yes	no	no
ENSMUSG00000020923	UBTF	Disease	0.7	0.3	no	no	yes	['abnormal limb bud morphology']		yes	no	yes	yes	yes	no
ENSMUSG00000034247	PLEKHM1	Disease	0.7	0.3	no	no	yes			no	no	no	yes	yes	no
ENSMUSG00000021557	AGTPBP1	Disease	0.7	0.3	no	no	yes			no	no	no	yes	yes	no
ENSMUSG00000021248	TMED10	Disease	0.7	0.3	no	no	yes			no	no	no	yes	yes	no
ENSMUSG00000021037	AHSA1	Disease	0.7	0.3	no	no	yes			no	no	no	yes	no	no
ENSMUSG00000041341	ATG2B	Disease	0.7	0.3	no	no	yes			no	no	no	yes	no	no
ENSMUSG00000039646	VASN	Disease	0.7	0.3	no	no	yes			no	no	no	yes	yes	no
ENSMUSG00000033653	VPS8	Disease	0.7	0.3	no	no	yes			no	no	no	no	yes	no
ENSMUSG00000062078	QKI	Disease	0.7	0.3	no	no	yes			no	no	no	no	yes	no
ENSMUSG00000042644	ITPR3	Disease	0.7	0.3	no	no	yes			no	no	no	yes	yes	no
ENSMUSG00000061607	MDC1	Disease	0.7	0.3	no	no	yes			no	no	no	yes	yes	no
ENSMUSG00000090115	USP49	Disease	0.7	0.3	no	no	yes			no	no	no	yes	yes	no
ENSMUSG00000024078	TTC27	Disease	0.7	0.3	no	no	yes			no	no	no	no	yes	no
ENSMUSG00000036438	CALM2	Disease	0.7	0.3	no	no	yes			no	no	no	no	yes	no
ENSMUSG00000024477	PGGT1B	Disease	0.7	0.3	no	no	yes			no	no	no	yes	yes	no
ENSMUSG00000071647	EML3	Disease	0.7	0.3	no	no	yes			no	no	no	no	yes	no
ENSMUSG00000055044	PDLIM1	Disease	0.7	0.3	no	no	yes			no	no	no	yes	yes	no
ENSMUSG00000025188	HPS1	Disease	0.7	0.3	no	no	yes			no	no	no	yes	yes	no
ENSMUSG00000072437	NANOS1	Disease	0.7	0.3	no	no	yes			no	no	no	no	yes	no
ENSMUSG00000041779	TRAM2	Disease	0.699808	0.300192	no	no	yes	['abnormal humerus morphology']		yes	no	yes	yes	yes	no
ENSMUSG00000025037	MAOA	Disease	0.699808	0.300192	no	no	yes			no	no	no	yes	yes	no
ENSMUSG00000059493	NHS	Disease	0.699808	0.300192	no	no	yes		['Short phalanx of finger', 'Broad finger']	no	yes	yes	yes	yes	no
ENSMUSG00000045095	MAGI1	Disease	0.699808	0.300192	no	no	yes			no	no	no	yes	yes	no
ENSMUSG00000022012	ENOX1	Disease	0.699808	0.300192	no	no	yes			no	no	no	yes	yes	no
ENSMUSG00000042331	SPECC1	Disease	0.699808	0.300192	no	no	yes			no	no	no	no	yes	no
ENSMUSG00000041907	GPR45	Disease	0.695	0.305	no	no	yes			no	no	no	no	no	yes
ENSMUSG00000025969	NRP2	Disease	0.695	0.305	no	no	yes			no	no	no	yes	yes	no
ENSMUSG00000073609	D2HGDH	Disease	0.695	0.305	no	no	yes			no	no	no	no	yes	no
ENSMUSG00000016200	SYT14	Disease	0.695	0.305	no	no	yes			no	no	no	yes	yes	no
ENSMUSG00000027075	SLC43A1	Disease	0.695	0.305	no	no	yes			no	no	no	no	yes	no
ENSMUSG00000017307	ACOT8	Disease	0.695	0.305	no	no	yes			no	no	no	no	no	yes
ENSMUSG00000047996	PRRG1	Disease	0.695	0.305	no	no	yes			no	no	no	no	no	yes
ENSMUSG00000031209	HEPH	Disease	0.695	0.305	no	no	yes			no	no	no	yes	no	no
ENSMUSG00000079418	ATG4A	Disease	0.695	0.305	no	no	yes			no	no	no	yes	no	no
ENSMUSG00000027706	SEC62	Disease	0.695	0.305	no	no	yes			no	no	no	yes	yes	no
ENSMUSG00000038205	PRKAB2	Disease	0.695	0.305	no	no	yes			no	no	no	yes	no	no
ENSMUSG00000040339	FAM102B	Disease	0.695	0.305	no	no	yes			no	no	no	no	yes	no
ENSMUSG00000027957	SLC35A3	Disease	0.695	0.305	no	no	yes		['Camptodactyly of finger']	no	yes	yes	no	yes	no
ENSMUSG00000040037	NEGR1	Disease	0.695	0.305	no	no	yes			no	no	no	yes	yes	no
ENSMUSG00000048232	FBXO10	Disease	0.695	0.305	no	no	yes			no	no	no	yes	no	no
ENSMUSG00000045268	ZNF691	Disease	0.695	0.305	no	no	yes			no	no	no	no	no	yes
ENSMUSG00000037443	CEP85	Disease	0.695	0.305	no	no	yes			no	no	no	no	yes	no
ENSMUSG00000047221	FAM185A	Disease	0.695	0.305	no	no	yes			no	no	no	no	yes	no
ENSMUSG00000037426	DEPDC5	Disease	0.695	0.305	no	no	yes			no	no	no	yes	yes	no
ENSMUSG00000019124	SCRN1	Disease	0.695	0.305	no	no	yes			no	no	no	no	yes	no
ENSMUSG00000001156	MXD1	Disease	0.695	0.305	no	no	yes			no	no	no	yes	yes	no
ENSMUSG00000034312	IQSEC1	Disease	0.695	0.305	no	no	yes			no	no	no	yes	yes	no
ENSMUSG00000030203	DUSP16	Disease	0.695	0.305	no	no	yes			no	no	no	yes	yes	no
ENSMUSG00000035228	CCDC106	Disease	0.695	0.305	no	no	yes			no	no	no	yes	no	no
ENSMUSG00000030435	U2AF2	Disease	0.695	0.305	no	no	yes			no	no	no	no	yes	no
ENSMUSG00000045639	ZNF629	Disease	0.695	0.305	no	no	yes			no	no	no	no	no	yes
ENSMUSG00000025478	DPYSL4	Disease	0.695	0.305	no	no	yes			no	no	no	yes	yes	no
ENSMUSG00000039879	HECA	Disease	0.695	0.305	no	no	yes			no	no	no	yes	no	no
ENSMUSG00000020183	CPM	Disease	0.695	0.305	no	no	yes			no	no	no	no	yes	no
ENSMUSG00000025366	ESYT1	Disease	0.695	0.305	no	no	yes			no	no	no	no	no	yes
ENSMUSG00000004568	ARHGEF18	Disease	0.695	0.305	no	no	yes			no	no	no	yes	yes	no
ENSMUSG00000031441	ATP11A	Disease	0.695	0.305	no	no	yes	['abnormal elbow joint morphology']		yes	no	yes	yes	yes	no
ENSMUSG00000031691	TNPO2	Disease	0.695	0.305	no	no	yes			no	no	no	yes	no	no
ENSMUSG00000043668	TOX3	Disease	0.695	0.305	no	no	yes			no	no	no	yes	yes	no
ENSMUSG00000040010	SLC7A5	Disease	0.695	0.305	no	no	yes			no	no	no	yes	yes	no
ENSMUSG00000031974	ABCB10	Disease	0.695	0.305	no	no	yes			no	no	no	yes	yes	no
ENSMUSG00000025277	ABHD6	Disease	0.695	0.305	no	no	yes			no	no	no	yes	yes	no
ENSMUSG00000054051	ERCC6	Disease	0.695	0.305	no	no	yes		['Camptodactyly of finger']	no	yes	yes	yes	yes	no
ENSMUSG00000043881	KBTBD6	Disease	0.695	0.305	no	no	yes			no	no	no	no	no	yes
ENSMUSG00000051615	RAP2A	Disease	0.695	0.305	no	no	yes			no	no	no	no	no	yes
ENSMUSG00000034218	ATM	Disease	0.695	0.305	no	no	yes			no	no	no	yes	yes	no
ENSMUSG00000032258	LCA5	Disease	0.695	0.305	no	no	yes			no	no	no	yes	yes	no
ENSMUSG00000054792	KLHL18	Disease	0.695	0.305	no	no	yes			no	no	no	yes	no	no
ENSMUSG00000020422	TNS3	Disease	0.695	0.305	no	no	yes			no	no	no	yes	yes	no
ENSMUSG00000037275	GEMIN5	Disease	0.695	0.305	no	no	yes			no	no	no	yes	yes	no
ENSMUSG00000041346	WRAP53	Disease	0.695	0.305	no	no	yes			no	no	no	yes	yes	no
ENSMUSG00000018569	CLDN7	Disease	0.695	0.305	no	no	yes			no	no	no	yes	yes	no
ENSMUSG00000001497	PAX9	Disease	0.695	0.305	no	no	yes	['polysyndactyly', 'abnormal limb development']		yes	no	yes	yes	yes	no
ENSMUSG00000021254	GPATCH2L	Disease	0.695	0.305	no	no	yes			no	no	no	no	yes	no
ENSMUSG00000021186	FBLN5	Disease	0.695	0.305	no	no	yes			no	no	no	yes	yes	no
ENSMUSG00000024019	CMTR1	Disease	0.695	0.305	no	no	yes			no	no	no	yes	yes	no
ENSMUSG00000007038	NEU1	Disease	0.695	0.305	no	no	yes			no	no	no	yes	yes	no
ENSMUSG00000011589	FSD1	Disease	0.695	0.305	no	no	yes			no	no	no	no	no	yes
ENSMUSG00000023036	PCDHGC4	Disease	0.695	0.305	no	no	yes			no	no	no	no	yes	no
ENSMUSG00000032688	MALT1	Disease	0.695	0.305	no	no	yes			no	no	no	yes	yes	no
ENSMUSG00000019880	RSPO3	Disease	0.694808	0.305192	no	no	yes			no	no	no	yes	yes	no
ENSMUSG00000014329	BICC1	Disease	0.694808	0.305192	no	no	yes			no	no	no	yes	yes	no
ENSMUSG00000032327	STRA6	Disease	0.694808	0.305192	no	no	yes			no	no	no	yes	yes	no
ENSMUSG00000034164	EMID1	Disease	0.694808	0.305192	no	no	yes			no	no	no	yes	yes	no
ENSMUSG00000026028	TRAK2	Disease	0.69	0.31	no	no	yes			no	no	no	yes	yes	no
ENSMUSG00000033684	QSOX1	Disease	0.69	0.31	no	no	yes	['Preaxial polydactyly']		yes	no	yes	yes	yes	no
ENSMUSG00000026709	DARS2	Disease	0.69	0.31	no	no	yes			no	no	no	yes	yes	no
ENSMUSG00000072258	TAF1A	Disease	0.69	0.31	no	no	yes			no	no	no	no	yes	no
ENSMUSG00000039318	RAB3GAP2	Disease	0.69	0.31	no	no	yes		['Abnormal distal phalanx morphology of finger', 'Short phalanx of finger', 'Ulnar deviation of finger', 'Broad fingertip', 'Talipes valgus']	no	yes	yes	yes	yes	no
ENSMUSG00000026806	DDX31	Disease	0.69	0.31	no	no	yes			no	no	no	yes	yes	no
ENSMUSG00000036792	MBD5	Disease	0.69	0.31	no	no	yes			no	no	no	yes	yes	no
ENSMUSG00000027074	SLC43A3	Disease	0.69	0.31	no	no	yes			no	no	no	no	yes	no
ENSMUSG00000040687	MADD	Disease	0.69	0.31	no	no	yes		['Clinodactyly of the 5th finger', 'Overlapping fingers', 'Slender finger', 'Prominent fingertip pads']	no	yes	yes	yes	yes	no
ENSMUSG00000027194	TTC17	Disease	0.69	0.31	no	no	yes			no	no	no	no	yes	no
ENSMUSG00000027276	JAG1	Disease	0.69	0.31	no	no	yes		['Short distal phalanx of finger', 'Clinodactyly of the 5th finger']	no	yes	yes	yes	yes	no
ENSMUSG00000033906	ZDHHC15	Disease	0.69	0.31	no	no	yes			no	no	no	yes	no	no
ENSMUSG00000031278	ACSL4	Disease	0.69	0.31	no	no	yes		['Shortening of all distal phalanges of the fingers', '2-3 toe syndactyly']	no	yes	yes	yes	yes	no
ENSMUSG00000036432	SIAH2	Disease	0.69	0.31	no	no	yes			no	no	no	yes	yes	no
ENSMUSG00000028020	GLRB	Disease	0.69	0.31	no	no	yes			no	no	no	yes	yes	no
ENSMUSG00000028609	MAGOH	Disease	0.69	0.31	no	no	yes			no	no	no	yes	yes	no
ENSMUSG00000042408	ZMYM6	Disease	0.69	0.31	no	no	yes			no	no	no	no	yes	no
ENSMUSG00000040860	CROCC	Disease	0.69	0.31	no	no	yes			no	no	no	yes	yes	no
ENSMUSG00000029169	DHX15	Disease	0.69	0.31	no	no	yes			no	no	no	yes	no	no
ENSMUSG00000035297	COPS4	Disease	0.69	0.31	no	no	yes			no	no	no	yes	yes	no
ENSMUSG00000029414	KNTC1	Disease	0.69	0.31	no	no	yes			no	no	no	yes	yes	no
ENSMUSG00000050822	SLC29A4	Disease	0.69	0.31	no	no	yes			no	no	no	yes	yes	no
ENSMUSG00000004328	HIF3A	Disease	0.69	0.31	no	no	yes			no	no	no	yes	yes	no
ENSMUSG00000051515	FAM181B	Disease	0.69	0.31	no	no	yes			no	no	no	no	no	yes
ENSMUSG00000107023	SRCAP	Disease	0.69	0.31	no	no	yes		['Clinodactyly of the 5th finger', 'Broad fingertip']	no	yes	yes	yes	yes	no
ENSMUSG00000037606	OSBPL5	Disease	0.69	0.31	no	no	yes			no	no	no	yes	yes	no
ENSMUSG00000039835	NHSL1	Disease	0.69	0.31	no	no	yes			no	no	no	yes	yes	no
ENSMUSG00000058298	MCM9	Disease	0.69	0.31	no	no	yes			no	no	no	yes	yes	no
ENSMUSG00000034994	EEF2	Disease	0.69	0.31	no	no	yes			no	no	no	yes	yes	no
ENSMUSG00000040033	STAT2	Disease	0.69	0.31	no	no	yes			no	no	no	yes	yes	no
ENSMUSG00000036712	CYLD	Disease	0.69	0.31	no	no	yes			no	no	no	yes	yes	no
ENSMUSG00000074030	EXOC8	Disease	0.69	0.31	no	no	yes			no	no	no	yes	yes	no
ENSMUSG00000021947	CRYL1	Disease	0.69	0.31	no	no	yes			no	no	no	no	yes	no
ENSMUSG00000032267	USP28	Disease	0.69	0.31	no	no	yes			no	no	no	yes	yes	no
ENSMUSG00000032596	UBA7	Disease	0.69	0.31	no	no	yes			no	no	no	no	no	yes
ENSMUSG00000032590	APEH	Disease	0.69	0.31	no	no	yes			no	no	no	yes	yes	no
ENSMUSG00000020393	KREMEN1	Disease	0.69	0.31	no	no	yes			no	no	no	no	yes	no
ENSMUSG00000007850	HNRNPH1	Disease	0.69	0.31	no	no	yes			no	no	no	yes	yes	no
ENSMUSG00000020538	SREBF1	Disease	0.69	0.31	no	no	yes			no	no	no	yes	yes	no
ENSMUSG00000017774	MYO1C	Disease	0.69	0.31	no	no	yes			no	no	no	yes	yes	no
ENSMUSG00000041592	SDK2	Disease	0.69	0.31	no	no	yes			no	no	no	yes	yes	no
ENSMUSG00000008859	RALA	Disease	0.69	0.31	no	no	yes	['abnormal humerus morphology']		yes	no	yes	yes	no	no
ENSMUSG00000021546	HNRNPK	Disease	0.69	0.31	no	no	yes		['Postaxial polydactyly']	no	yes	yes	no	yes	no
ENSMUSG00000001525	TUBB	Disease	0.69	0.31	no	no	yes			no	no	no	no	yes	no
ENSMUSG00000023927	SATB1	Disease	0.69	0.31	no	no	yes		['Clinodactyly of the 5th finger', 'Slender finger', 'Prominent fingertip pads']	no	yes	yes	yes	yes	no
ENSMUSG00000054074	SKIDA1	Disease	0.689808	0.310192	no	no	yes			no	no	no	yes	yes	no
ENSMUSG00000029287	TGFBR3	Disease	0.689808	0.310192	no	no	yes	['abnormal trochanter morphology', 'absent deltoid tuberosity']		yes	no	yes	yes	yes	no
ENSMUSG00000029563	FOXP2	Disease	0.689808	0.310192	no	no	yes			no	no	no	yes	yes	no
ENSMUSG00000021485	MXD3	Disease	0.689808	0.310192	no	no	yes			no	no	no	yes	yes	no
ENSMUSG00000021466	PTCH1	Disease	0.689808	0.310192	no	no	yes	['Preaxial polydactyly', 'abnormal foot pad morphology']		yes	no	yes	yes	yes	no
ENSMUSG00000025980	HSPD1	Disease	0.685	0.315	no	no	yes			no	no	no	yes	yes	no
ENSMUSG00000025997	IKZF2	Disease	0.685	0.315	no	no	yes			no	no	no	yes	yes	no
ENSMUSG00000033227	WNT6	Disease	0.685	0.315	no	no	yes			no	no	no	yes	yes	no
ENSMUSG00000090394	KIAA0040	Disease	0.685	0.315	no	no	yes			no	no	no	no	yes	no
ENSMUSG00000101174	HOXD4	Disease	0.685	0.315	no	no	yes			no	no	no	yes	no	no
ENSMUSG00000027650	TTI1	Disease	0.685	0.315	no	no	yes			no	no	no	no	no	yes
ENSMUSG00000044641	PARD6B	Disease	0.685	0.315	no	no	yes			no	no	no	no	no	yes
ENSMUSG00000079481	NHSL2	Disease	0.685	0.315	no	no	yes			no	no	no	yes	yes	no
ENSMUSG00000033792	ATP7A	Disease	0.685	0.315	no	no	yes	['abnormal hindlimb morphology']	['Rudimentary to absent tibiae']	yes	yes	yes	yes	yes	no
ENSMUSG00000042595	FAM199X	Disease	0.685	0.315	no	no	yes			no	no	no	yes	no	no
ENSMUSG00000031290	LRCH2	Disease	0.685	0.315	no	no	yes			no	no	no	yes	no	no
ENSMUSG00000028080	LRBA	Disease	0.685	0.315	no	no	yes		['Clubbing of fingers']	no	yes	yes	yes	yes	no
ENSMUSG00000015747	VPS45	Disease	0.685	0.315	no	no	yes			no	no	no	no	yes	no
ENSMUSG00000049225	PDP1	Disease	0.685	0.315	no	no	yes			no	no	no	yes	yes	no
ENSMUSG00000074088	SNRNP40	Disease	0.685	0.315	no	no	yes			no	no	no	no	no	yes
ENSMUSG00000028664	EPHB2	Disease	0.685	0.315	no	no	yes			no	no	no	yes	yes	no
ENSMUSG00000028957	PER3	Disease	0.685	0.315	no	no	yes			no	no	no	yes	yes	no
ENSMUSG00000039706	LDB2	Disease	0.685	0.315	no	no	yes			no	no	no	no	yes	no
ENSMUSG00000035851	YTHDC1	Disease	0.685	0.315	no	no	yes			no	no	no	yes	yes	no
ENSMUSG00000049001	NDNF	Disease	0.685	0.315	no	no	yes			no	no	no	no	yes	no
ENSMUSG00000042079	HNRNPF	Disease	0.685	0.315	no	no	yes			no	no	no	yes	yes	no
ENSMUSG00000003031	CDKN1B	Disease	0.685	0.315	no	no	yes			no	no	no	yes	yes	no
ENSMUSG00000006021	KPTN	Disease	0.685	0.315	no	no	yes		['Clinodactyly of the 5th finger']	no	yes	yes	yes	yes	no
ENSMUSG00000015709	ARNT2	Disease	0.685	0.315	no	no	yes		['Short finger']	no	yes	yes	yes	yes	no
ENSMUSG00000030643	RAB30	Disease	0.685	0.315	no	no	yes			no	no	no	no	yes	no
ENSMUSG00000030987	STIM1	Disease	0.685	0.315	no	no	yes			no	no	no	yes	yes	no
ENSMUSG00000010760	PHLDA2	Disease	0.685	0.315	no	no	yes			no	no	no	yes	no	no
ENSMUSG00000003746	MAN1A1	Disease	0.685	0.315	no	no	yes			no	no	no	no	yes	no
ENSMUSG00000045636	MTUS1	Disease	0.685	0.315	no	no	yes			no	no	no	yes	yes	no
ENSMUSG00000031626	SORBS2	Disease	0.685	0.315	no	no	yes			no	no	no	yes	yes	no
ENSMUSG00000038102	TRAPPC11	Disease	0.685	0.315	no	no	yes			no	no	no	yes	yes	no
ENSMUSG00000037070	RBMX	Disease	0.685	0.315	no	no	yes			no	no	no	yes	no	no
ENSMUSG00000061048	CDH3	Disease	0.685	0.315	no	no	yes		['Finger syndactyly']	no	yes	yes	yes	yes	no
ENSMUSG00000032175	TYK2	Disease	0.685	0.315	no	no	yes			no	no	no	yes	yes	no
ENSMUSG00000032177	PDE4A	Disease	0.685	0.315	no	no	yes			no	no	no	yes	yes	no
ENSMUSG00000053641	DENND4A	Disease	0.685	0.315	no	no	yes			no	no	no	no	yes	no
ENSMUSG00000020289	NPRL3	Disease	0.685	0.315	no	no	yes			no	no	no	yes	yes	no
ENSMUSG00000034940	SYNRG	Disease	0.685	0.315	no	no	yes			no	no	no	yes	yes	no
ENSMUSG00000038893	FAM117A	Disease	0.685	0.315	no	no	yes			no	no	no	no	yes	no
ENSMUSG00000043372	HEXIM2	Disease	0.685	0.315	no	no	yes			no	no	no	no	no	yes
ENSMUSG00000020695	MRC2	Disease	0.685	0.315	no	no	yes			no	no	no	yes	yes	no
ENSMUSG00000040481	BPTF	Disease	0.685	0.315	no	no	yes		['Clinodactyly of the 5th finger', 'Slender finger', 'Prominent fingertip pads']	no	yes	yes	yes	yes	no
ENSMUSG00000025130	P4HB	Disease	0.685	0.315	no	no	yes			no	no	no	yes	yes	no
ENSMUSG00000039208	METRNL	Disease	0.685	0.315	no	no	yes			no	no	no	yes	yes	no
ENSMUSG00000021311	MTR	Disease	0.685	0.315	no	no	yes			no	no	no	yes	yes	no
ENSMUSG00000039219	ARID4B	Disease	0.685	0.315	no	no	yes			no	no	no	yes	yes	no
ENSMUSG00000021481	ZNF346	Disease	0.685	0.315	no	no	yes			no	no	no	no	yes	no
ENSMUSG00000021613	HAPLN1	Disease	0.685	0.315	no	no	yes			no	no	no	yes	yes	no
ENSMUSG00000021010	NPAS3	Disease	0.685	0.315	no	no	yes			no	no	no	yes	yes	no
ENSMUSG00000034574	DAAM1	Disease	0.685	0.315	no	no	yes			no	no	no	yes	yes	no
ENSMUSG00000042350	AREL1	Disease	0.685	0.315	no	no	yes			no	no	no	yes	yes	no
ENSMUSG00000050697	PRKAA1	Disease	0.685	0.315	no	no	yes			no	no	no	yes	yes	no
ENSMUSG00000039704	LMBRD2	Disease	0.685	0.315	no	no	yes			no	no	no	no	yes	no
ENSMUSG00000047921	TRAPPC9	Disease	0.685	0.315	no	no	yes		['Clinodactyly of the 5th finger', 'Tapered finger']	no	yes	yes	yes	yes	no
ENSMUSG00000023004	TUBA1B	Disease	0.685	0.315	no	no	yes			no	no	no	no	yes	no
ENSMUSG00000023009	NCKAP5L	Disease	0.685	0.315	no	no	yes			no	no	no	no	yes	no
ENSMUSG00000038141	TMEM181	Disease	0.685	0.315	no	no	yes			no	no	no	no	yes	no
ENSMUSG00000023868	PDE10A	Disease	0.685	0.315	no	no	yes			no	no	no	yes	yes	no
ENSMUSG00000069743	ZNF34	Disease	0.685	0.315	no	no	yes			no	no	no	no	no	yes
ENSMUSG00000024219	ANKS1A	Disease	0.685	0.315	no	no	yes			no	no	no	no	yes	no
ENSMUSG00000024687	OSBP	Disease	0.685	0.315	no	no	yes			no	no	no	no	yes	no
ENSMUSG00000048720	TBC1D12	Disease	0.685	0.315	no	no	yes			no	no	no	no	yes	no
ENSMUSG00000025198	ERLIN1	Disease	0.685	0.315	no	no	yes			no	no	no	yes	yes	no
ENSMUSG00000025076	CASP7	Disease	0.685	0.315	no	no	yes			no	no	no	yes	yes	no
ENSMUSG00000025077	DCLRE1A	Disease	0.685	0.315	no	no	yes			no	no	no	yes	yes	no
ENSMUSG00000029338	ANTXR2	Disease	0.684808	0.315192	no	no	yes		['Camptodactyly of finger']	no	yes	yes	yes	yes	no
ENSMUSG00000048960	PREX2	Disease	0.68	0.32	no	no	yes			no	no	no	yes	yes	no
ENSMUSG00000079470	UTP14A	Disease	0.68	0.32	no	no	yes			no	no	no	no	no	yes
ENSMUSG00000013275	SLC41A1	Disease	0.68	0.32	no	no	yes			no	no	no	no	yes	no
ENSMUSG00000042699	DHX9	Disease	0.68	0.32	no	no	yes			no	no	no	yes	no	no
ENSMUSG00000039157	FAM102A	Disease	0.68	0.32	no	no	yes			no	no	no	no	yes	no
ENSMUSG00000026817	AK1	Disease	0.68	0.32	no	no	yes			no	no	no	yes	yes	no
ENSMUSG00000050368	HOXD10	Disease	0.68	0.32	no	no	yes	['abnormal patella morphology']		yes	no	yes	yes	yes	no
ENSMUSG00000027356	FERMT1	Disease	0.68	0.32	no	no	yes		['Camptodactyly of finger', 'Finger syndactyly']	no	yes	yes	yes	yes	no
ENSMUSG00000074656	EIF2S2	Disease	0.68	0.32	no	no	yes			no	no	no	yes	yes	no
ENSMUSG00000006678	POLA1	Disease	0.68	0.32	no	no	yes		['Clinodactyly of the 5th finger']	no	yes	yes	no	yes	no
ENSMUSG00000027827	KCNAB1	Disease	0.68	0.32	no	no	yes			no	no	no	yes	yes	no
ENSMUSG00000068747	SORT1	Disease	0.68	0.32	no	no	yes			no	no	no	yes	yes	no
ENSMUSG00000039234	SEC24D	Disease	0.68	0.32	no	no	yes			no	no	no	yes	yes	no
ENSMUSG00000035275	RAVER2	Disease	0.68	0.32	no	no	yes			no	no	no	no	yes	no
ENSMUSG00000033365	IPO13	Disease	0.68	0.32	no	no	yes			no	no	no	yes	no	no
ENSMUSG00000029196	TADA2B	Disease	0.68	0.32	no	no	yes			no	no	no	no	yes	no
ENSMUSG00000042594	SH2B3	Disease	0.68	0.32	no	no	yes			no	no	no	yes	yes	no
ENSMUSG00000037979	CCDC92	Disease	0.68	0.32	no	no	yes			no	no	no	yes	yes	no
ENSMUSG00000063146	CLIP2	Disease	0.68	0.32	no	no	yes			no	no	no	yes	yes	no
ENSMUSG00000007207	STX1A	Disease	0.68	0.32	no	no	yes		['Clubbing of fingers']	no	yes	yes	yes	yes	no
ENSMUSG00000068748	PTPRZ1	Disease	0.68	0.32	no	no	yes			no	no	no	yes	yes	no
ENSMUSG00000000938	HOXA10	Disease	0.68	0.32	no	no	yes			no	no	no	yes	yes	no
ENSMUSG00000040102	KLHL42	Disease	0.68	0.32	no	no	yes			no	no	no	yes	yes	no
ENSMUSG00000044786	ZFP36	Disease	0.68	0.32	no	no	yes			no	no	no	yes	no	no
ENSMUSG00000015133	LRRK1	Disease	0.68	0.32	no	no	yes	['abnormal humerus morphology']		yes	no	yes	yes	yes	no
ENSMUSG00000033885	PXK	Disease	0.68	0.32	no	no	yes			no	no	no	no	yes	no
ENSMUSG00000021948	PRKCD	Disease	0.68	0.32	no	no	yes			no	no	no	yes	yes	no
ENSMUSG00000037712	FERMT2	Disease	0.68	0.32	no	no	yes	['Short phalanx of finger', 'decreased femur compact bone thickness', 'short radius', 'abnormal limb development']		yes	no	yes	yes	yes	no
ENSMUSG00000035067	XKR6	Disease	0.68	0.32	no	no	yes			no	no	no	no	yes	no
ENSMUSG00000032352	LRRC1	Disease	0.68	0.32	no	no	yes			no	no	no	no	yes	no
ENSMUSG00000078154	CDK2AP1	Disease	0.68	0.32	no	no	yes			no	no	no	yes	yes	no
ENSMUSG00000048728	ZNF454	Disease	0.68	0.32	no	no	yes			no	no	no	no	no	yes
ENSMUSG00000020777	ACOX1	Disease	0.68	0.32	no	no	yes		['Hand polydactyly']	no	yes	yes	yes	yes	no
ENSMUSG00000021375	KIF13A	Disease	0.68	0.32	no	no	yes			no	no	no	yes	yes	no
ENSMUSG00000052609	PLEKHG3	Disease	0.68	0.32	no	no	yes			no	no	no	yes	yes	no
ENSMUSG00000021275	TECPR2	Disease	0.68	0.32	no	no	yes			no	no	no	yes	yes	no
ENSMUSG00000021282	EIF5	Disease	0.68	0.32	no	no	yes			no	no	no	no	no	yes
ENSMUSG00000013846	ST3GAL1	Disease	0.68	0.32	no	no	yes			no	no	no	no	yes	no
ENSMUSG00000002524	PUF60	Disease	0.68	0.32	no	no	yes		['Short 5th finger', 'Short middle phalanx of the 5th finger', 'Clinodactyly of the 5th finger', 'Finger clinodactyly', 'Congenital hip dislocation', 'Preaxial hand polydactyly', '2-3 toe syndactyly']	no	yes	yes	no	yes	no
ENSMUSG00000046434	HNRNPA1	Disease	0.68	0.32	no	no	yes			no	no	no	yes	yes	no
ENSMUSG00000036636	CLCN7	Disease	0.68	0.32	no	no	yes		['Short distal phalanx of finger']	no	yes	yes	yes	yes	no
ENSMUSG00000053390	ZNF101	Disease	0.68	0.32	no	no	yes			no	no	no	no	yes	no
ENSMUSG00000046982	TSHZ1	Disease	0.68	0.32	no	no	yes			no	no	no	yes	yes	no
ENSMUSG00000024831	IGHMBP2	Disease	0.68	0.32	no	no	yes		['Camptodactyly of finger']	no	yes	yes	yes	yes	no
ENSMUSG00000071652	INTS5	Disease	0.68	0.32	no	no	yes			no	no	no	no	no	yes
ENSMUSG00000024981	ACSL5	Disease	0.68	0.32	no	no	yes			no	no	no	yes	yes	no
ENSMUSG00000063698	SFXN4	Disease	0.68	0.32	no	no	yes			no	no	no	no	yes	no
ENSMUSG00000075028	PRDM11	Disease	0.679808	0.320192	no	no	yes			no	no	no	yes	yes	no
ENSMUSG00000015396	CD83	Disease	0.679808	0.320192	no	no	yes			no	no	no	yes	no	no
ENSMUSG00000038702	DSEL	Disease	0.675	0.325	no	no	yes			no	no	no	yes	no	no
ENSMUSG00000070643	SOX13	Disease	0.675	0.325	no	no	yes			no	no	no	yes	yes	no
ENSMUSG00000026683	NUF2	Disease	0.675	0.325	no	no	yes			no	no	no	no	yes	no
ENSMUSG00000036893	EHMT1	Disease	0.675	0.325	no	no	yes		['Tapered finger']	no	yes	yes	yes	yes	no
ENSMUSG00000059316	SLC27A4	Disease	0.675	0.325	no	no	yes			no	no	no	yes	yes	no
ENSMUSG00000027004	FRZB	Disease	0.675	0.325	no	no	yes			no	no	no	yes	yes	no
ENSMUSG00000090100	TTBK2	Disease	0.675	0.325	no	no	yes	['abnormal limb development']		yes	no	yes	yes	yes	no
ENSMUSG00000035045	ZC3H12B	Disease	0.675	0.325	no	no	yes			no	no	no	yes	no	no
ENSMUSG00000045180	SHROOM2	Disease	0.675	0.325	no	no	yes			no	no	no	yes	no	no
ENSMUSG00000031295	PHKA2	Disease	0.675	0.325	no	no	yes			no	no	no	yes	yes	no
ENSMUSG00000040289	HEY1	Disease	0.675	0.325	no	no	yes			no	no	no	yes	no	no
ENSMUSG00000061175	FNIP2	Disease	0.675	0.325	no	no	yes			no	no	no	yes	yes	no
ENSMUSG00000032667	PON2	Disease	0.675	0.325	no	no	yes			no	no	no	yes	yes	no
ENSMUSG00000006906	STAMBP	Disease	0.675	0.325	no	no	yes		['Short distal phalanx of finger']	no	yes	yes	yes	yes	no
ENSMUSG00000069806	CACNG7	Disease	0.675	0.325	no	no	yes			no	no	no	no	yes	no
ENSMUSG00000025326	UBE3A	Disease	0.675	0.325	no	no	yes			no	no	no	yes	yes	no
ENSMUSG00000037012	HK1	Disease	0.675	0.325	no	no	yes			no	no	no	yes	yes	no
ENSMUSG00000019966	KITLG	Disease	0.675	0.325	no	no	yes			no	no	no	yes	yes	no
ENSMUSG00000048279	SACS	Disease	0.675	0.325	no	no	yes	['abnormal gastrocnemius morphology', 'decreased soleus weight', 'decreased gastrocnemius weight']	['Swan neck-like deformities of the fingers']	yes	yes	yes	yes	yes	no
ENSMUSG00000022010	TSC22D1	Disease	0.675	0.325	no	no	yes			no	no	no	yes	no	no
ENSMUSG00000066687	ZBTB16	Disease	0.675	0.325	no	no	yes	['Short phalanx of finger', 'abnormal limb morphology', 'abnormal hindlimb morphology', 'abnormal forelimb morphology', 'polyphalangy', 'interdigital webbing', 'ectopic digits', 'abnormal hindlimb zeugopod morphology', 'abnormal patella morphology', 'abnormal talus morphology', 'abnormal tarsal bone morphology', 'bowed fibula', 'hemimelia']		yes	no	yes	yes	yes	no
ENSMUSG00000004661	ARID3B	Disease	0.675	0.325	no	no	yes			no	no	no	yes	yes	no
ENSMUSG00000041729	CORO2B	Disease	0.675	0.325	no	no	yes			no	no	no	yes	yes	no
ENSMUSG00000032492	PTH1R	Disease	0.675	0.325	no	no	yes	['abnormal limb morphology']	['Short phalanx of finger', 'Clinodactyly of the 5th finger', 'Type A1 brachydactyly', 'Short middle phalanx of finger', 'Clubbing of fingers', 'Abnormal fingertip morphology']	yes	yes	yes	yes	yes	no
ENSMUSG00000020275	REL	Disease	0.675	0.325	no	no	yes			no	no	no	yes	yes	no
ENSMUSG00000017386	TRAF4	Disease	0.675	0.325	no	no	yes			no	no	no	yes	yes	no
ENSMUSG00000059474	MBTD1	Disease	0.675	0.325	no	no	yes			no	no	no	yes	no	no
ENSMUSG00000017314	MPP2	Disease	0.675	0.325	no	no	yes			no	no	no	yes	yes	no
ENSMUSG00000050244	HEATR1	Disease	0.675	0.325	no	no	yes			no	no	no	no	yes	no
ENSMUSG00000021665	HEXB	Disease	0.675	0.325	no	no	yes			no	no	no	yes	yes	no
ENSMUSG00000079108	SRP54	Disease	0.675	0.325	no	no	yes		['Abnormality of finger']	no	yes	yes	no	yes	no
ENSMUSG00000058070	EML1	Disease	0.675	0.325	no	no	yes			no	no	no	yes	yes	no
ENSMUSG00000005360	SLC1A3	Disease	0.675	0.325	no	no	yes			no	no	no	yes	yes	no
ENSMUSG00000023938	AARS2	Disease	0.675	0.325	no	no	yes			no	no	no	yes	yes	no
ENSMUSG00000024097	SRSF7	Disease	0.675	0.325	no	no	yes			no	no	no	yes	no	no
ENSMUSG00000052928	CTIF	Disease	0.675	0.325	no	no	yes			no	no	no	no	yes	no
ENSMUSG00000040385	PPP1CA	Disease	0.675	0.325	no	no	yes			no	no	no	no	yes	no
ENSMUSG00000024966	STIP1	Disease	0.675	0.325	no	no	yes	['abnormal limb bud morphology']		yes	no	yes	yes	yes	no
ENSMUSG00000022484	HOXC10	Disease	0.675	0.325	no	no	yes	['abnormal acetabulum morphology', 'abnormal iliofemoral ligament morphology', 'abnormal ischiofemoral ligament morphology', 'abnormal trochanter morphology']		yes	no	yes	yes	no	no
ENSMUSG00000056870	GULP1	Disease	0.67	0.33	no	no	yes			no	no	no	yes	yes	no
ENSMUSG00000026234	NCL	Disease	0.67	0.33	no	no	yes			no	no	no	no	yes	no
ENSMUSG00000075040	ZNF408	Disease	0.67	0.33	no	no	yes			no	no	no	no	yes	no
ENSMUSG00000074582	ARFGEF2	Disease	0.67	0.33	no	no	yes			no	no	no	yes	yes	no
ENSMUSG00000068270	SHROOM4	Disease	0.67	0.33	no	no	yes		['Congenital bilateral hip dislocation']	no	yes	yes	yes	yes	no
ENSMUSG00000008035	MID1IP1	Disease	0.67	0.33	no	no	yes			no	no	no	yes	no	no
ENSMUSG00000060681	SLC9A6	Disease	0.67	0.33	no	no	yes		['Slender finger']	no	yes	yes	yes	yes	no
ENSMUSG00000068740	CELSR2	Disease	0.67	0.33	no	no	yes			no	no	no	yes	yes	no
ENSMUSG00000028565	NFIA	Disease	0.67	0.33	no	no	yes			no	no	no	yes	yes	no
ENSMUSG00000078495	ZNF34	Disease	0.67	0.33	no	no	yes			no	no	no	no	no	yes
ENSMUSG00000029175	SLC35F6	Disease	0.67	0.33	no	no	yes			no	no	no	yes	no	no
ENSMUSG00000029516	CIT	Disease	0.67	0.33	no	no	yes			no	no	no	yes	yes	no
ENSMUSG00000037962	RFLNA	Disease	0.67	0.33	no	no	yes			no	no	no	no	yes	no
ENSMUSG00000029994	ANXA4	Disease	0.67	0.33	no	no	yes			no	no	no	yes	yes	no
ENSMUSG00000030057	CNBP	Disease	0.67	0.33	no	no	yes			no	no	no	yes	yes	no
ENSMUSG00000000811	TXNRD3	Disease	0.67	0.33	no	no	yes			no	no	no	no	yes	no
ENSMUSG00000091474	ZNF195	Disease	0.67	0.33	no	no	yes			no	no	no	no	no	yes
ENSMUSG00000064023	KLK8	Disease	0.67	0.33	no	no	yes			no	no	no	yes	yes	no
ENSMUSG00000038797	ZSCAN2	Disease	0.67	0.33	no	no	yes			no	no	no	yes	yes	no
ENSMUSG00000039428	TMEM135	Disease	0.67	0.33	no	no	yes			no	no	no	yes	yes	no
ENSMUSG00000049580	TSKU	Disease	0.67	0.33	no	no	yes			no	no	no	yes	yes	no
ENSMUSG00000040624	PLEKHG1	Disease	0.67	0.33	no	no	yes			no	no	no	yes	yes	no
ENSMUSG00000063953	AMD1	Disease	0.67	0.33	no	no	yes			no	no	no	yes	yes	no
ENSMUSG00000014778	FHOD1	Disease	0.67	0.33	no	no	yes			no	no	no	no	yes	no
ENSMUSG00000036030	PRTG	Disease	0.67	0.33	no	no	yes			no	no	no	no	yes	no
ENSMUSG00000032419	TBX18	Disease	0.67	0.33	no	no	yes			no	no	no	yes	yes	no
ENSMUSG00000025648	PFKFB4	Disease	0.67	0.33	no	no	yes			no	no	no	yes	yes	no
ENSMUSG00000006782	CNP	Disease	0.67	0.33	no	no	yes			no	no	no	yes	yes	no
ENSMUSG00000041920	SLC16A6	Disease	0.67	0.33	no	no	yes			no	no	no	no	yes	no
ENSMUSG00000018661	COG1	Disease	0.67	0.33	no	no	yes			no	no	no	no	yes	no
ENSMUSG00000021319	SFRP4	Disease	0.67	0.33	yes	no	yes	['decreased femur compact bone thickness']		yes	no	yes	yes	yes	no
ENSMUSG00000021614	VCAN	Disease	0.67	0.33	no	no	yes	['abnormal phalanx morphology']		yes	no	yes	yes	yes	no
ENSMUSG00000093930	HMGCS1	Disease	0.67	0.33	no	no	yes			no	no	no	yes	no	no
ENSMUSG00000022364	TBC1D31	Disease	0.67	0.33	no	no	yes			no	no	no	no	no	yes
ENSMUSG00000042622	MAFF	Disease	0.67	0.33	no	no	yes			no	no	no	no	yes	no
ENSMUSG00000051864	TBC1D22A	Disease	0.67	0.33	no	no	yes			no	no	no	yes	yes	no
ENSMUSG00000043311	C6orf47	Disease	0.67	0.33	no	no	yes			no	no	no	no	yes	no
ENSMUSG00000034295	FHOD3	Disease	0.67	0.33	no	no	yes			no	no	no	yes	yes	no
ENSMUSG00000033632	KIAA1328	Disease	0.67	0.33	no	no	yes			no	no	no	no	yes	no
ENSMUSG00000025427	RNF165	Disease	0.67	0.33	no	no	yes	['abnormal hindlimb morphology', 'abnormal forelimb morphology']		yes	no	yes	yes	yes	no
ENSMUSG00000040913	FBXW4	Disease	0.67	0.33	no	no	yes			no	no	no	yes	yes	no
ENSMUSG00000040265	DNM3	Disease	0.669808	0.330192	no	no	yes			no	no	no	no	yes	no
ENSMUSG00000031099	SMARCA1	Disease	0.669808	0.330192	no	no	yes			no	no	no	yes	no	no
ENSMUSG00000028551	CDKN2C	Disease	0.669808	0.330192	no	no	yes			no	no	no	yes	yes	no
ENSMUSG00000030022	ADAMTS9	Disease	0.669808	0.330192	no	no	yes	['interdigital webbing']		yes	no	yes	yes	yes	no
ENSMUSG00000033964	ZBTB41	Disease	0.665	0.335	no	no	yes			no	no	no	no	yes	no
ENSMUSG00000026748	PLXDC2	Disease	0.665	0.335	no	no	yes			no	no	no	yes	yes	no
ENSMUSG00000026833	OLFM1	Disease	0.665	0.335	no	no	yes			no	no	no	yes	yes	no
ENSMUSG00000062949	ATP11C	Disease	0.665	0.335	no	no	yes			no	no	no	yes	yes	no
ENSMUSG00000041688	AMOT	Disease	0.665	0.335	no	no	yes			no	no	no	yes	no	no
ENSMUSG00000027966	COL11A1	Disease	0.665	0.335	no	no	yes	['abnormal limb morphology', 'abnormal hindlimb morphology', 'abnormal knee joint morphology']	['Clinodactyly of the 5th finger', 'Hypoplastic fingernail', 'Camptodactyly of finger']	yes	yes	yes	yes	yes	no
ENSMUSG00000041153	OSGIN2	Disease	0.665	0.335	no	no	yes			no	no	no	no	no	yes
ENSMUSG00000028525	PDE4B	Disease	0.665	0.335	no	no	yes			no	no	no	yes	yes	no
ENSMUSG00000028542	SLC6A9	Disease	0.665	0.335	no	no	yes			no	no	no	yes	yes	no
ENSMUSG00000028854	SLC9A1	Disease	0.665	0.335	no	no	yes			no	no	no	yes	yes	no
ENSMUSG00000050966	LIN28A	Disease	0.665	0.335	no	no	yes			no	no	no	yes	yes	no
ENSMUSG00000023284	ZNF605	Disease	0.665	0.335	no	no	yes			no	no	no	no	yes	no
ENSMUSG00000029348	ASPHD2	Disease	0.665	0.335	no	no	yes			no	no	no	no	yes	no
ENSMUSG00000009013	DYNLL1	Disease	0.665	0.335	no	no	yes			no	no	no	yes	yes	no
ENSMUSG00000034324	TMEM132C	Disease	0.665	0.335	no	no	yes			no	no	no	no	yes	no
ENSMUSG00000081683	FZD10	Disease	0.665	0.335	no	no	yes			no	no	no	no	no	yes
ENSMUSG00000038759	NUP205	Disease	0.665	0.335	no	no	yes			no	no	no	yes	yes	no
ENSMUSG00000030083	ABTB1	Disease	0.665	0.335	no	no	yes			no	no	no	yes	yes	no
ENSMUSG00000052707	TNRC6A	Disease	0.665	0.335	no	no	yes			no	no	no	yes	yes	no
ENSMUSG00000037151	LRRC20	Disease	0.665	0.335	no	no	yes			no	no	no	no	yes	no
ENSMUSG00000040009	GNAZ	Disease	0.665	0.335	no	no	yes			no	no	no	yes	yes	no
ENSMUSG00000069565	DAZAP1	Disease	0.665	0.335	no	no	yes			no	no	no	yes	yes	no
ENSMUSG00000025352	GDF11	Disease	0.665	0.335	no	no	yes	['abnormal hindlimb morphology']		yes	no	yes	yes	no	no
ENSMUSG00000049092	GPR137C	Disease	0.665	0.335	no	no	yes			no	no	no	no	yes	no
ENSMUSG00000015656	HSPA8	Disease	0.665	0.335	no	no	yes			no	no	no	no	yes	no
ENSMUSG00000032415	UBE3D	Disease	0.665	0.335	no	no	yes			no	no	no	no	yes	no
ENSMUSG00000042757	TMEM108	Disease	0.665	0.335	no	no	yes			no	no	no	yes	yes	no
ENSMUSG00000020321	MDH1	Disease	0.665	0.335	no	no	yes			no	no	no	yes	no	no
ENSMUSG00000020849	YWHAE	Disease	0.665	0.335	no	no	yes			no	no	no	yes	yes	no
ENSMUSG00000018666	CBX1	Disease	0.665	0.335	no	no	yes			no	no	no	yes	yes	no
ENSMUSG00000018800	ABCA5	Disease	0.665	0.335	no	no	yes			no	no	no	yes	yes	no
ENSMUSG00000035936	ALDH5A1	Disease	0.665	0.335	no	no	yes			no	no	no	yes	yes	no
ENSMUSG00000097333	ZNF195	Disease	0.665	0.335	no	no	yes			no	no	no	no	no	yes
ENSMUSG00000058093	ZNF845	Disease	0.665	0.335	no	no	yes			no	no	no	no	yes	no
ENSMUSG00000039458	MTMR12	Disease	0.665	0.335	no	no	yes			no	no	no	yes	yes	no
ENSMUSG00000051359	NCALD	Disease	0.665	0.335	no	no	yes			no	no	no	yes	yes	no
ENSMUSG00000033039	MICALL1	Disease	0.665	0.335	no	no	yes			no	no	no	no	yes	no
ENSMUSG00000036139	HOXC9	Disease	0.665	0.335	no	no	yes			no	no	no	yes	yes	no
ENSMUSG00000043811	RTN4R	Disease	0.665	0.335	no	no	yes			no	no	no	yes	no	no
ENSMUSG00000022841	AP2M1	Disease	0.665	0.335	no	no	yes			no	no	no	yes	yes	no
ENSMUSG00000052299	LTN1	Disease	0.665	0.335	no	no	yes			no	no	no	yes	yes	no
ENSMUSG00000048249	CREBRF	Disease	0.665	0.335	no	no	yes			no	no	no	yes	yes	no
ENSMUSG00000038838	VARS2	Disease	0.665	0.335	no	no	yes			no	no	no	yes	yes	no
ENSMUSG00000045409	TRIM39	Disease	0.665	0.335	no	no	yes			no	no	no	yes	yes	no
ENSMUSG00000073542	CEP76	Disease	0.665	0.335	no	no	yes			no	no	no	yes	no	no
ENSMUSG00000027257	PACSIN3	Disease	0.664808	0.335192	no	no	yes			no	no	no	yes	yes	no
ENSMUSG00000006586	RUNX1T1	Disease	0.664808	0.335192	no	no	yes			no	no	no	yes	yes	no
ENSMUSG00000025789	ST8SIA2	Disease	0.664808	0.335192	no	no	yes			no	no	no	yes	yes	no
ENSMUSG00000020354	SGCD	Disease	0.664808	0.335192	no	no	yes			no	no	no	yes	yes	no
ENSMUSG00000002249	TEAD3	Disease	0.664808	0.335192	no	no	yes			no	no	no	yes	yes	no
ENSMUSG00000054008	NDST1	Disease	0.664808	0.335192	no	no	yes			no	no	no	yes	yes	no
ENSMUSG00000006576	SLC4A3	Disease	0.66	0.34	no	no	yes			no	no	no	yes	yes	no
ENSMUSG00000054702	AP1S3	Disease	0.66	0.34	no	no	yes			no	no	no	no	yes	no
ENSMUSG00000042207	KDM5B	Disease	0.66	0.34	no	no	yes			no	no	no	yes	yes	no
ENSMUSG00000055067	SMYD3	Disease	0.66	0.34	no	no	yes			no	no	no	no	yes	no
ENSMUSG00000054766	SET	Disease	0.66	0.34	no	no	yes			no	no	no	yes	yes	no
ENSMUSG00000026839	UPP2	Disease	0.66	0.34	no	no	yes			no	no	no	no	yes	no
ENSMUSG00000023391	DLX2	Disease	0.66	0.34	no	no	yes			no	no	no	yes	no	no
ENSMUSG00000039501	ZNFX1	Disease	0.66	0.34	no	no	yes			no	no	no	yes	yes	no
ENSMUSG00000027525	PHACTR3	Disease	0.66	0.34	no	no	yes			no	no	no	no	yes	no
ENSMUSG00000031349	NSDHL	Disease	0.66	0.34	no	no	yes	['abnormal limb morphology']	['Congenital hip dislocation']	yes	yes	yes	yes	yes	no
ENSMUSG00000002012	PNCK	Disease	0.66	0.34	no	no	yes			no	no	no	yes	no	no
ENSMUSG00000025059	GK	Disease	0.66	0.34	no	no	yes			no	no	no	yes	yes	no
ENSMUSG00000015749	ANP32E	Disease	0.66	0.34	no	no	yes			no	no	no	yes	yes	no
ENSMUSG00000027994	MCUB	Disease	0.66	0.34	no	no	yes			no	no	no	yes	yes	no
ENSMUSG00000028894	INPP5B	Disease	0.66	0.34	no	no	yes			no	no	no	yes	yes	no
ENSMUSG00000028776	TINAGL1	Disease	0.66	0.34	no	no	yes			no	no	no	yes	yes	no
ENSMUSG00000029165	AGBL5	Disease	0.66	0.34	no	no	yes			no	no	no	yes	yes	no
ENSMUSG00000013629	CAD	Disease	0.66	0.34	no	no	yes			no	no	no	yes	yes	no
ENSMUSG00000029191	RFC1	Disease	0.66	0.34	no	no	yes			no	no	no	yes	yes	no
ENSMUSG00000029249	REST	Disease	0.66	0.34	no	no	yes			no	no	no	yes	yes	no
ENSMUSG00000029581	FSCN1	Disease	0.66	0.34	no	no	yes	['decreased digit pigmentation']		yes	no	yes	yes	no	no
ENSMUSG00000054499	DEDD2	Disease	0.66	0.34	no	no	yes			no	no	no	no	yes	no
ENSMUSG00000059975	ZNF569	Disease	0.66	0.34	no	no	yes			no	no	no	no	no	yes
ENSMUSG00000003863	PPFIA3	Disease	0.66	0.34	no	no	yes			no	no	no	yes	yes	no
ENSMUSG00000030512	SNRPA1	Disease	0.66	0.34	no	no	yes			no	no	no	no	no	yes
ENSMUSG00000052396	MOGAT2	Disease	0.66	0.34	no	no	yes			no	no	no	yes	no	no
ENSMUSG00000032812	ARAP1	Disease	0.66	0.34	no	no	yes			no	no	no	yes	yes	no
ENSMUSG00000055629	B4GALNT4	Disease	0.66	0.34	no	no	yes			no	no	no	no	yes	no
ENSMUSG00000047146	TET1	Disease	0.66	0.34	no	no	yes			no	no	no	yes	yes	no
ENSMUSG00000020070	RUFY2	Disease	0.66	0.34	no	no	yes			no	no	no	yes	yes	no
ENSMUSG00000019943	ATP2B1	Disease	0.66	0.34	no	no	yes			no	no	no	yes	yes	no
ENSMUSG00000040345	ARHGAP9	Disease	0.66	0.34	no	no	yes			no	no	no	no	yes	no
ENSMUSG00000031548	SFRP1	Disease	0.66	0.34	no	no	yes			no	no	no	yes	yes	no
ENSMUSG00000049184	PURG	Disease	0.66	0.34	no	no	yes			no	no	no	no	yes	no
ENSMUSG00000061104	SAP18	Disease	0.66	0.34	no	no	yes			no	no	no	yes	no	no
ENSMUSG00000031822	GSE1	Disease	0.66	0.34	no	no	yes			no	no	no	yes	yes	no
ENSMUSG00000014496	ANKRD28	Disease	0.66	0.34	no	no	yes			no	no	no	yes	yes	no
ENSMUSG00000048582	GJA3	Disease	0.66	0.34	no	no	yes			no	no	no	yes	yes	no
ENSMUSG00000021965	SKA3	Disease	0.66	0.34	no	no	yes			no	no	no	no	no	yes
ENSMUSG00000034412	TBC1D10A	Disease	0.66	0.34	no	no	yes			no	no	no	yes	yes	no
ENSMUSG00000063564	COL23A1	Disease	0.66	0.34	no	no	yes			no	no	no	no	yes	no
ENSMUSG00000020827	MINK1	Disease	0.66	0.34	no	no	yes			no	no	no	yes	yes	no
ENSMUSG00000020745	PAFAH1B1	Disease	0.66	0.34	no	no	yes			no	no	no	yes	yes	no
ENSMUSG00000000282	MNT	Disease	0.66	0.34	no	no	yes			no	no	no	yes	yes	no
ENSMUSG00000006920	EZH1	Disease	0.66	0.34	no	no	yes			no	no	no	yes	yes	no
ENSMUSG00000020720	PSMD12	Disease	0.66	0.34	no	no	yes		['Clinodactyly of the 5th finger', 'Slender finger', 'Prominent fingertip pads', '2-3 toe syndactyly']	no	yes	yes	no	yes	no
ENSMUSG00000021385	IPPK	Disease	0.66	0.34	no	no	yes			no	no	no	yes	yes	no
ENSMUSG00000021703	SERINC5	Disease	0.66	0.34	no	no	yes			no	no	no	yes	yes	no
ENSMUSG00000021754	MAP3K1	Disease	0.66	0.34	no	no	yes			no	no	no	yes	yes	no
ENSMUSG00000020590	SNX13	Disease	0.66	0.34	no	no	yes			no	no	no	yes	yes	no
ENSMUSG00000055884	FANCM	Disease	0.66	0.34	no	no	yes		['Clinodactyly of the 5th finger', 'Toe syndactyly', 'Aplasia/Hypoplasia of fingers', 'Finger syndactyly']	no	yes	yes	yes	yes	no
ENSMUSG00000021062	RAB15	Disease	0.66	0.34	no	no	yes			no	no	no	yes	yes	no
ENSMUSG00000022285	YWHAZ	Disease	0.66	0.34	no	no	yes			no	no	no	yes	yes	no
ENSMUSG00000022305	LRP12	Disease	0.66	0.34	no	no	yes			no	no	no	no	yes	no
ENSMUSG00000022994	ADCY6	Disease	0.66	0.34	no	no	yes			no	no	no	yes	yes	no
ENSMUSG00000023034	NR4A1	Disease	0.66	0.34	no	no	yes			no	no	no	yes	yes	no
ENSMUSG00000022964	TMEM50B	Disease	0.66	0.34	no	no	yes			no	no	no	yes	no	no
ENSMUSG00000024201	KDM4B	Disease	0.66	0.34	no	no	yes		['Clinodactyly of the 5th finger', 'Slender finger', 'Prominent fingertip pads']	no	yes	yes	yes	yes	no
ENSMUSG00000004054	MAP3K11	Disease	0.66	0.34	no	no	yes			no	no	no	yes	yes	no
ENSMUSG00000041324	INHBA	Disease	0.659808	0.340192	no	no	yes	['increased quadriceps weight', 'increased gastrocnemius weight']		yes	no	yes	yes	yes	no
ENSMUSG00000024008	CPNE5	Disease	0.659808	0.340192	no	no	yes			no	no	no	yes	yes	no
ENSMUSG00000038323	C2orf69	Disease	0.655	0.345	no	no	yes			no	no	no	no	yes	no
ENSMUSG00000026229	PSMD1	Disease	0.655	0.345	no	no	yes			no	no	no	no	yes	no
ENSMUSG00000026675	HSD17B7	Disease	0.655	0.345	no	no	yes			no	no	no	yes	no	no
ENSMUSG00000036591	ARHGAP21	Disease	0.655	0.345	no	no	yes			no	no	no	yes	yes	no
ENSMUSG00000034278	DNAJC17	Disease	0.655	0.345	no	no	yes			no	no	no	yes	yes	no
ENSMUSG00000027495	FAM210B	Disease	0.655	0.345	no	no	yes			no	no	no	yes	no	no
ENSMUSG00000038685	RTEL1	Disease	0.655	0.345	no	no	yes			no	no	no	yes	yes	no
ENSMUSG00000039201	TBC1D25	Disease	0.655	0.345	no	no	yes			no	no	no	yes	no	no
ENSMUSG00000044348	SLC25A53	Disease	0.655	0.345	no	no	yes			no	no	no	no	no	yes
ENSMUSG00000041658	RRAGB	Disease	0.655	0.345	no	no	yes			no	no	no	no	no	yes
ENSMUSG00000033147	SLC22A15	Disease	0.655	0.345	no	no	yes			no	no	no	no	no	yes
ENSMUSG00000028180	ZRANB2	Disease	0.655	0.345	no	no	yes			no	no	no	yes	yes	no
ENSMUSG00000057530	ECE1	Disease	0.655	0.345	no	no	yes			no	no	no	yes	yes	no
ENSMUSG00000028914	CASP9	Disease	0.655	0.345	no	no	yes			no	no	no	yes	yes	no
ENSMUSG00000040570	RUNDC3B	Disease	0.655	0.345	no	no	yes			no	no	no	no	yes	no
ENSMUSG00000061288	TAOK3	Disease	0.655	0.345	no	no	yes			no	no	no	yes	yes	no
ENSMUSG00000018143	MAFK	Disease	0.655	0.345	no	no	yes			no	no	no	yes	yes	no
ENSMUSG00000053460	GGCX	Disease	0.655	0.345	no	no	yes		['Short distal phalanx of finger']	no	yes	yes	yes	yes	no
ENSMUSG00000030431	TMEM238	Disease	0.655	0.345	no	no	yes			no	no	no	no	no	yes
ENSMUSG00000041187	PRKD2	Disease	0.655	0.345	no	no	yes			no	no	no	yes	yes	no
ENSMUSG00000054793	CADM4	Disease	0.655	0.345	no	no	yes			no	no	no	yes	yes	no
ENSMUSG00000002409	DYRK1B	Disease	0.655	0.345	no	no	yes			no	no	no	yes	yes	no
ENSMUSG00000043262	UEVLD	Disease	0.655	0.345	no	no	yes			no	no	no	no	no	yes
ENSMUSG00000005610	EIF4G2	Disease	0.655	0.345	no	no	yes			no	no	no	yes	no	no
ENSMUSG00000019845	TUBE1	Disease	0.655	0.345	no	no	yes			no	no	no	no	no	yes
ENSMUSG00000052798	NUP107	Disease	0.655	0.345	no	no	yes		['Camptodactyly of finger']	no	yes	yes	yes	yes	no
ENSMUSG00000035382	PCSK7	Disease	0.655	0.345	no	no	yes			no	no	no	yes	yes	no
ENSMUSG00000032786	ALAS1	Disease	0.655	0.345	no	no	yes			no	no	no	yes	yes	no
ENSMUSG00000013419	ZBTB47	Disease	0.655	0.345	no	no	yes			no	no	no	no	no	yes
ENSMUSG00000020375	RUFY1	Disease	0.655	0.345	no	no	yes			no	no	no	yes	yes	no
ENSMUSG00000070407	HS3ST3B1	Disease	0.655	0.345	no	no	yes			no	no	no	yes	yes	no
ENSMUSG00000017428	PSMD11	Disease	0.655	0.345	no	no	yes			no	no	no	no	yes	no
ENSMUSG00000038517	TBKBP1	Disease	0.655	0.345	no	no	yes			no	no	no	yes	yes	no
ENSMUSG00000049807	ARHGAP23	Disease	0.655	0.345	no	no	yes			no	no	no	yes	yes	no
ENSMUSG00000062312	ERBB2	Disease	0.655	0.345	no	no	yes			no	no	no	yes	yes	no
ENSMUSG00000020733	SLC9A3R1	Disease	0.655	0.345	no	no	yes			no	no	no	yes	yes	no
ENSMUSG00000034471	CASKIN2	Disease	0.655	0.345	no	no	yes			no	no	no	yes	yes	no
ENSMUSG00000053113	SOCS3	Disease	0.655	0.345	no	no	yes			no	no	no	yes	no	no
ENSMUSG00000025372	BAIAP2	Disease	0.655	0.345	no	no	yes			no	no	no	yes	yes	no
ENSMUSG00000076431	SOX4	Disease	0.655	0.345	no	no	yes		['Short 5th finger', 'Hypoplastic fifth fingernail']	no	yes	yes	yes	yes	no
ENSMUSG00000000253	GMPR	Disease	0.655	0.345	no	no	yes			no	no	no	yes	yes	no
ENSMUSG00000021725	PARP8	Disease	0.655	0.345	no	no	yes			no	no	no	yes	no	no
ENSMUSG00000066643	WDR35	Disease	0.655	0.345	no	no	yes	['polysyndactyly']	['Short distal phalanx of finger', 'Clinodactyly of the 5th finger', 'Postaxial polydactyly', 'Abnormal fingernail morphology', 'Preaxial hand polydactyly', 'Postaxial hand polydactyly', 'Finger syndactyly']	yes	yes	yes	yes	yes	no
ENSMUSG00000004151	ETV1	Disease	0.655	0.345	no	no	yes			no	no	no	yes	yes	no
ENSMUSG00000020974	POLE2	Disease	0.655	0.345	no	no	yes			no	no	no	yes	yes	no
ENSMUSG00000010608	RBM25	Disease	0.655	0.345	no	no	yes			no	no	no	yes	yes	no
ENSMUSG00000033530	TTC7B	Disease	0.655	0.345	no	no	yes			no	no	no	yes	yes	no
ENSMUSG00000033356	PUS7L	Disease	0.655	0.345	no	no	yes			no	no	no	no	no	yes
ENSMUSG00000015127	UNKL	Disease	0.655	0.345	no	no	yes			no	no	no	no	yes	no
ENSMUSG00000061613	U2AF1	Disease	0.655	0.345	no	no	yes			no	no	no	yes	no	no
ENSMUSG00000024622	HMGXB3	Disease	0.655	0.345	no	no	yes			no	no	no	yes	yes	no
ENSMUSG00000071658	GNG3	Disease	0.655	0.345	no	no	yes			no	no	no	yes	no	no
ENSMUSG00000021217	TSHZ3	Disease	0.654808	0.345192	no	no	yes			no	no	no	yes	yes	no
ENSMUSG00000039385	CDH6	Disease	0.654808	0.345192	no	no	yes			no	no	no	yes	yes	no
ENSMUSG00000026384	PTPN4	Disease	0.65	0.35	no	no	yes			no	no	no	yes	yes	no
ENSMUSG00000026705	KLHL20	Disease	0.65	0.35	no	no	yes			no	no	no	yes	yes	no
ENSMUSG00000036752	TUBB4B	Disease	0.65	0.35	no	no	yes			no	no	no	yes	yes	no
ENSMUSG00000026750	PSMB7	Disease	0.65	0.35	no	no	yes			no	no	no	no	yes	no
ENSMUSG00000027091	ZC3H15	Disease	0.65	0.35	no	no	yes			no	no	no	no	no	yes
ENSMUSG00000016386	MPPED2	Disease	0.65	0.35	no	no	yes			no	no	no	yes	yes	no
ENSMUSG00000027298	TYRO3	Disease	0.65	0.35	no	no	yes			no	no	no	yes	yes	no
ENSMUSG00000027254	MAP1A	Disease	0.65	0.35	no	no	yes			no	no	no	yes	yes	no
ENSMUSG00000037773	PCED1A	Disease	0.65	0.35	no	no	yes			no	no	no	no	no	yes
ENSMUSG00000079037	PRNP	Disease	0.65	0.35	no	no	yes			no	no	no	yes	yes	no
ENSMUSG00000017670	ELMO2	Disease	0.65	0.35	no	no	yes			no	no	no	no	yes	no
ENSMUSG00000032806	SLC10A3	Disease	0.65	0.35	no	no	yes			no	no	no	no	no	yes
ENSMUSG00000027680	FXR1	Disease	0.65	0.35	no	no	yes			no	no	no	yes	yes	no
ENSMUSG00000028114	METTL14	Disease	0.65	0.35	no	no	yes			no	no	no	yes	no	no
ENSMUSG00000028211	TP53INP1	Disease	0.65	0.35	no	no	yes			no	no	no	no	yes	no
ENSMUSG00000073910	MOB3B	Disease	0.65	0.35	no	no	yes			no	no	no	no	yes	no
ENSMUSG00000028484	PSIP1	Disease	0.65	0.35	no	no	yes			no	no	no	yes	no	no
ENSMUSG00000036856	WNT4	Disease	0.65	0.35	no	no	yes			no	no	no	yes	yes	no
ENSMUSG00000028745	CAPZB	Disease	0.65	0.35	no	no	yes			no	no	no	yes	yes	no
ENSMUSG00000040606	KAZN	Disease	0.65	0.35	no	no	yes			no	no	no	yes	yes	no
ENSMUSG00000029016	CLCN6	Disease	0.65	0.35	no	no	yes			no	no	no	yes	yes	no
ENSMUSG00000029171	PGM2	Disease	0.65	0.35	no	no	yes			no	no	no	yes	no	no
ENSMUSG00000029223	UCHL1	Disease	0.65	0.35	no	no	yes	['abnormal hindlimb morphology']		yes	no	yes	yes	yes	no
ENSMUSG00000029311	HSD17B11	Disease	0.65	0.35	no	no	yes			no	no	no	yes	yes	no
ENSMUSG00000008090	FGFRL1	Disease	0.65	0.35	no	no	yes			no	no	no	yes	yes	no
ENSMUSG00000000915	HIP1R	Disease	0.65	0.35	no	no	yes			no	no	no	yes	yes	no
ENSMUSG00000066640	FBXL18	Disease	0.65	0.35	no	no	yes			no	no	no	yes	yes	no
ENSMUSG00000061898	RBAK	Disease	0.65	0.35	no	no	yes			no	no	no	no	no	yes
ENSMUSG00000041390	MDFIC	Disease	0.65	0.35	no	no	yes			no	no	no	no	yes	no
ENSMUSG00000038451	SPSB2	Disease	0.65	0.35	no	no	yes			no	no	no	yes	yes	no
ENSMUSG00000030329	PIANP	Disease	0.65	0.35	no	no	yes			no	no	no	yes	yes	no
ENSMUSG00000002980	BCAM	Disease	0.65	0.35	no	no	yes			no	no	no	yes	yes	no
ENSMUSG00000036602	ALX1	Disease	0.65	0.35	no	no	yes		['Finger clinodactyly', 'Camptodactyly of finger']	no	yes	yes	yes	yes	no
ENSMUSG00000031714	GAB1	Disease	0.65	0.35	no	no	yes			no	no	no	yes	yes	no
ENSMUSG00000031904	SLC7A6	Disease	0.65	0.35	no	no	yes			no	no	no	no	yes	no
ENSMUSG00000062380	TUBB3	Disease	0.65	0.35	no	no	yes		['Camptodactyly of finger']	no	yes	yes	yes	yes	no
ENSMUSG00000031976	URB2	Disease	0.65	0.35	no	no	yes			no	no	no	no	yes	no
ENSMUSG00000022159	RAB2B	Disease	0.65	0.35	no	no	yes			no	no	no	no	yes	no
ENSMUSG00000022091	SORBS3	Disease	0.65	0.35	no	no	yes			no	no	no	yes	yes	no
ENSMUSG00000032549	RAB6B	Disease	0.65	0.35	no	no	yes			no	no	no	yes	yes	no
ENSMUSG00000018599	MIEF2	Disease	0.65	0.35	no	no	yes			no	no	no	no	no	yes
ENSMUSG00000033066	GAS7	Disease	0.65	0.35	no	no	yes	['abnormal soleus morphology']		yes	no	yes	yes	yes	no
ENSMUSG00000021357	EXOC2	Disease	0.65	0.35	no	no	yes			no	no	no	yes	yes	no
ENSMUSG00000021710	NLN	Disease	0.65	0.35	no	no	yes			no	no	no	yes	yes	no
ENSMUSG00000020576	NBAS	Disease	0.65	0.35	no	no	yes			no	no	no	yes	yes	no
ENSMUSG00000076432	YWHAQ	Disease	0.65	0.35	no	no	yes			no	no	no	yes	yes	no
ENSMUSG00000043091	TUBA1C	Disease	0.65	0.35	no	no	yes			no	no	no	no	yes	no
ENSMUSG00000044636	CSRNP2	Disease	0.65	0.35	no	no	yes			no	no	no	yes	no	no
ENSMUSG00000039789	ZNF597	Disease	0.65	0.35	no	no	yes			no	no	no	no	no	yes
ENSMUSG00000024330	COL11A2	Disease	0.65	0.35	no	no	yes		['Short phalanx of finger', 'Hypoplastic fingernail', 'Camptodactyly of finger']	no	yes	yes	yes	yes	no
ENSMUSG00000019487	TRIP10	Disease	0.65	0.35	no	no	yes			no	no	no	yes	yes	no
ENSMUSG00000037236	MATR3	Disease	0.65	0.35	no	no	yes			no	no	no	yes	yes	no
ENSMUSG00000024583	TXNL1	Disease	0.65	0.35	no	no	yes			no	no	no	no	yes	no
ENSMUSG00000024521	PMAIP1	Disease	0.65	0.35	no	no	yes			no	no	no	yes	no	no
ENSMUSG00000024833	POLA2	Disease	0.65	0.35	no	no	yes			no	no	no	yes	yes	no
ENSMUSG00000024948	MAP4K2	Disease	0.65	0.35	no	no	yes			no	no	no	no	yes	no
ENSMUSG00000024958	GPR137	Disease	0.65	0.35	no	no	yes			no	no	no	yes	yes	no
ENSMUSG00000025226	FBXL15	Disease	0.65	0.35	no	no	yes			no	no	no	no	no	yes
ENSMUSG00000031367	AP1S2	Disease	0.649808	0.350192	no	no	yes			no	no	no	yes	yes	no
ENSMUSG00000021065	FUT8	Disease	0.649808	0.350192	no	no	yes			no	no	no	yes	yes	no
ENSMUSG00000026121	SEMA4C	Disease	0.645	0.355	no	no	yes			no	no	no	yes	yes	no
ENSMUSG00000026193	FN1	Disease	0.645	0.355	no	no	yes	['absent limb buds']		yes	no	yes	yes	yes	no
ENSMUSG00000027102	HOXD8	Disease	0.645	0.355	no	no	yes			no	no	no	yes	no	no
ENSMUSG00000000876	PXMP4	Disease	0.645	0.355	no	no	yes			no	no	no	no	yes	no
ENSMUSG00000069114	ZBTB10	Disease	0.645	0.355	no	no	yes			no	no	no	no	yes	no
ENSMUSG00000049100	PCDH10	Disease	0.645	0.355	no	no	yes			no	no	no	yes	no	no
ENSMUSG00000028266	LMO4	Disease	0.645	0.355	no	no	yes			no	no	no	yes	yes	no
ENSMUSG00000028194	DDAH1	Disease	0.645	0.355	no	no	yes			no	no	no	yes	yes	no
ENSMUSG00000028289	EPHA7	Disease	0.645	0.355	no	no	yes			no	no	no	yes	yes	no
ENSMUSG00000028476	RECK	Disease	0.645	0.355	no	no	yes	['abnormal limb bud morphology', 'abnormal limb morphology', 'abnormal forelimb morphology', 'abnormal apical ectodermal ridge morphology']		yes	no	yes	yes	yes	no
ENSMUSG00000028434	EPB41L4B	Disease	0.645	0.355	no	no	yes			no	no	no	yes	yes	no
ENSMUSG00000043962	THRAP3	Disease	0.645	0.355	no	no	yes			no	no	no	no	yes	no
ENSMUSG00000056076	EIF3B	Disease	0.645	0.355	no	no	yes			no	no	no	yes	no	no
ENSMUSG00000046865	FBL	Disease	0.645	0.355	no	no	yes			no	no	no	yes	no	no
ENSMUSG00000092416	ZNF775	Disease	0.645	0.355	no	no	yes			no	no	no	no	yes	no
ENSMUSG00000046591	TICRR	Disease	0.645	0.355	no	no	yes			no	no	no	yes	yes	no
ENSMUSG00000061079	ZNF143	Disease	0.645	0.355	no	no	yes			no	no	no	no	yes	no
ENSMUSG00000038822	HACE1	Disease	0.645	0.355	no	no	yes			no	no	no	yes	yes	no
ENSMUSG00000038122	TBC1D32	Disease	0.645	0.355	no	no	yes	['Preaxial polydactyly']		yes	no	yes	yes	no	no
ENSMUSG00000039470	ZDHHC2	Disease	0.645	0.355	no	no	yes			no	no	no	yes	yes	no
ENSMUSG00000036686	CC2D1A	Disease	0.645	0.355	no	no	yes			no	no	no	yes	yes	no
ENSMUSG00000035671	ZSWIM4	Disease	0.645	0.355	no	no	yes			no	no	no	no	yes	no
ENSMUSG00000022053	EBF2	Disease	0.645	0.355	no	no	yes	['decreased diameter of femur']		yes	no	yes	yes	yes	no
ENSMUSG00000034275	IGSF9B	Disease	0.645	0.355	no	no	yes			no	no	no	yes	yes	no
ENSMUSG00000001948	SPA17	Disease	0.645	0.355	no	no	yes			no	no	no	no	yes	no
ENSMUSG00000025602	ZNF202	Disease	0.645	0.355	no	no	yes			no	no	no	no	no	yes
ENSMUSG00000020432	TCN2	Disease	0.645	0.355	no	no	yes			no	no	no	no	yes	no
ENSMUSG00000020467	EFEMP1	Disease	0.645	0.355	no	no	yes			no	no	no	yes	yes	no
ENSMUSG00000005949	CTNS	Disease	0.645	0.355	no	no	yes			no	no	no	yes	yes	no
ENSMUSG00000000276	DGKE	Disease	0.645	0.355	no	no	yes			no	no	no	yes	yes	no
ENSMUSG00000051235	GEN1	Disease	0.645	0.355	no	no	yes			no	no	no	yes	no	no
ENSMUSG00000022433	CSNK1E	Disease	0.645	0.355	no	no	yes			no	no	no	yes	no	no
ENSMUSG00000062203	GSPT1	Disease	0.645	0.355	no	no	yes			no	no	no	no	yes	no
ENSMUSG00000022514	IL1RAP	Disease	0.645	0.355	no	no	yes			no	no	no	yes	yes	no
ENSMUSG00000022523	FGF12	Disease	0.645	0.355	no	no	yes			no	no	no	yes	yes	no
ENSMUSG00000002489	TIAM1	Disease	0.645	0.355	no	no	yes			no	no	no	yes	yes	no
ENSMUSG00000024079	EIF2AK2	Disease	0.645	0.355	no	no	yes			no	no	no	yes	yes	no
ENSMUSG00000024260	SAP130	Disease	0.645	0.355	no	no	yes			no	no	no	yes	no	no
ENSMUSG00000041258	ZNF236	Disease	0.645	0.355	no	no	yes			no	no	no	no	yes	no
ENSMUSG00000024791	CDCA5	Disease	0.645	0.355	no	no	yes			no	no	no	yes	yes	no
ENSMUSG00000003810	MAST2	Disease	0.644808	0.355192	no	no	yes			no	no	no	yes	yes	no
ENSMUSG00000015957	WNT11	Disease	0.644808	0.355192	no	no	yes			no	no	no	yes	yes	no
ENSMUSG00000044340	PHLPP1	Disease	0.64	0.36	no	no	yes			no	no	no	yes	yes	no
ENSMUSG00000026463	ATP2B4	Disease	0.64	0.36	no	no	yes			no	no	no	yes	yes	no
ENSMUSG00000062510	NSL1	Disease	0.64	0.36	no	no	yes			no	no	no	yes	yes	no
ENSMUSG00000036040	ADAMTSL2	Disease	0.64	0.36	no	no	yes	['short radius']	['Camptodactyly of finger']	yes	yes	yes	yes	yes	no
ENSMUSG00000004105	ANGPTL2	Disease	0.64	0.36	no	no	yes			no	no	no	yes	yes	no
ENSMUSG00000002733	PLEKHA3	Disease	0.64	0.36	no	no	yes			no	no	no	yes	no	no
ENSMUSG00000026999	NUP35	Disease	0.64	0.36	no	no	yes			no	no	no	yes	no	no
ENSMUSG00000017861	MYBL2	Disease	0.64	0.36	no	no	yes			no	no	no	yes	yes	no
ENSMUSG00000047907	TSHZ2	Disease	0.64	0.36	no	no	yes			no	no	no	yes	yes	no
ENSMUSG00000038705	GMEB2	Disease	0.64	0.36	no	no	yes			no	no	no	no	yes	no
ENSMUSG00000073293	NUDT11	Disease	0.64	0.36	no	no	yes			no	no	no	no	no	yes
ENSMUSG00000031145	PRICKLE3	Disease	0.64	0.36	no	no	yes			no	no	no	no	no	yes
ENSMUSG00000031093	DOCK11	Disease	0.64	0.36	no	no	yes			no	no	no	yes	yes	no
ENSMUSG00000043300	B3GALNT1	Disease	0.64	0.36	no	no	yes			no	no	no	yes	yes	no
ENSMUSG00000062232	RAPGEF2	Disease	0.64	0.36	no	no	yes			no	no	no	yes	yes	no
ENSMUSG00000027865	GDAP2	Disease	0.64	0.36	no	no	yes			no	no	no	yes	yes	no
ENSMUSG00000002227	MOV10	Disease	0.64	0.36	no	no	yes			no	no	no	yes	yes	no
ENSMUSG00000028706	NSUN4	Disease	0.64	0.36	no	no	yes			no	no	no	yes	no	no
ENSMUSG00000028693	NASP	Disease	0.64	0.36	no	no	yes			no	no	no	yes	yes	no
ENSMUSG00000040690	COL16A1	Disease	0.64	0.36	no	no	yes			no	no	no	yes	yes	no
ENSMUSG00000029499	PXMP2	Disease	0.64	0.36	no	no	yes			no	no	no	yes	yes	no
ENSMUSG00000004455	PPP1CC	Disease	0.64	0.36	no	no	yes			no	no	no	yes	no	no
ENSMUSG00000015942	GTF2IRD2	Disease	0.64	0.36	no	no	yes			no	no	no	no	yes	no
ENSMUSG00000029713	GNB2	Disease	0.64	0.36	no	no	yes			no	no	no	yes	yes	no
ENSMUSG00000030279	C2CD5	Disease	0.64	0.36	no	no	yes			no	no	no	yes	yes	no
ENSMUSG00000040488	LTBP4	Disease	0.64	0.36	no	no	yes			no	no	no	yes	yes	no
ENSMUSG00000034951	COG7	Disease	0.64	0.36	no	no	yes		['Overlapping fingers']	no	yes	yes	yes	yes	no
ENSMUSG00000019891	DCBLD1	Disease	0.64	0.36	no	no	yes			no	no	no	no	yes	no
ENSMUSG00000001120	PCBP3	Disease	0.64	0.36	no	no	yes			no	no	no	no	yes	no
ENSMUSG00000048661	LEMD3	Disease	0.64	0.36	no	no	yes		['Cutaneous finger syndactyly']	no	yes	yes	yes	yes	no
ENSMUSG00000031627	IRF2	Disease	0.64	0.36	no	no	yes			no	no	no	yes	yes	no
ENSMUSG00000035964	TMEM59L	Disease	0.64	0.36	no	no	yes			no	no	no	no	yes	no
ENSMUSG00000035151	ELMOD2	Disease	0.64	0.36	no	no	yes			no	no	no	yes	yes	no
ENSMUSG00000034390	CMIP	Disease	0.64	0.36	no	no	yes			no	no	no	yes	yes	no
ENSMUSG00000021737	PSMD6	Disease	0.64	0.36	no	no	yes			no	no	no	yes	yes	no
ENSMUSG00000042323	PBRM1	Disease	0.64	0.36	no	no	yes			no	no	no	yes	yes	no
ENSMUSG00000022179	C14orf93	Disease	0.64	0.36	no	no	yes			no	no	no	no	yes	no
ENSMUSG00000035078	MTMR9	Disease	0.64	0.36	no	no	yes			no	no	no	no	yes	no
ENSMUSG00000034893	COG3	Disease	0.64	0.36	no	no	yes			no	no	no	yes	yes	no
ENSMUSG00000022022	MTRF1	Disease	0.64	0.36	no	no	yes			no	no	no	no	no	yes
ENSMUSG00000032127	VPS11	Disease	0.64	0.36	no	no	yes			no	no	no	yes	yes	no
ENSMUSG00000006127	INPP5K	Disease	0.64	0.36	no	no	yes		['Abnormality of finger']	no	yes	yes	yes	yes	no
ENSMUSG00000020868	XYLT2	Disease	0.64	0.36	no	no	yes			no	no	no	yes	yes	no
ENSMUSG00000021365	NEDD9	Disease	0.64	0.36	no	no	yes			no	no	no	yes	yes	no
ENSMUSG00000021469	MSX2	Disease	0.64	0.36	no	no	yes			no	no	no	yes	yes	no
ENSMUSG00000020988	L2HGDH	Disease	0.64	0.36	no	no	yes			no	no	no	yes	yes	no
ENSMUSG00000066440	ZFYVE26	Disease	0.64	0.36	no	no	yes			no	no	no	yes	yes	no
ENSMUSG00000020961	STON2	Disease	0.64	0.36	no	no	yes			no	no	no	yes	yes	no
ENSMUSG00000042029	NCAPG2	Disease	0.64	0.36	no	no	yes		['Postaxial polydactyly']	no	yes	yes	yes	yes	no
ENSMUSG00000022314	RAD21	Disease	0.64	0.36	no	no	yes		['Clinodactyly of the 5th finger', 'Toe syndactyly']	no	yes	yes	yes	yes	no
ENSMUSG00000022425	ENPP2	Disease	0.64	0.36	no	no	yes			no	no	no	yes	yes	no
ENSMUSG00000023030	SLC11A2	Disease	0.64	0.36	no	no	yes			no	no	no	yes	yes	no
ENSMUSG00000023032	SLC4A8	Disease	0.64	0.36	no	no	yes			no	no	no	yes	yes	no
ENSMUSG00000047141	ZNF654	Disease	0.64	0.36	no	no	yes			no	no	no	no	yes	no
ENSMUSG00000071266	ZNF34	Disease	0.64	0.36	no	no	yes			no	no	no	no	no	yes
ENSMUSG00000023965	FBXL17	Disease	0.64	0.36	no	no	yes			no	no	no	no	yes	no
ENSMUSG00000001383	ZMAT2	Disease	0.64	0.36	no	no	yes			no	no	no	no	no	yes
ENSMUSG00000024534	SNCAIP	Disease	0.64	0.36	no	no	yes			no	no	no	no	yes	no
ENSMUSG00000024548	SETBP1	Disease	0.64	0.36	no	no	yes		['Short distal phalanx of finger', 'Overlapping fingers', 'Postaxial hand polydactyly']	no	yes	yes	yes	yes	no
ENSMUSG00000095098	CCDC85B	Disease	0.64	0.36	no	no	yes			no	no	no	yes	no	no
ENSMUSG00000056917	SIPA1	Disease	0.64	0.36	no	no	yes			no	no	no	yes	yes	no
ENSMUSG00000025190	GOT1	Disease	0.64	0.36	no	no	yes			no	no	no	yes	yes	no
ENSMUSG00000038949	CNST	Disease	0.635	0.365	no	no	yes			no	no	no	no	no	yes
ENSMUSG00000036617	KIAA1217	Disease	0.635	0.365	no	no	yes			no	no	no	no	yes	no
ENSMUSG00000039787	CERCAM	Disease	0.635	0.365	no	no	yes			no	no	no	no	no	yes
ENSMUSG00000026788	ZBTB43	Disease	0.635	0.365	no	no	yes			no	no	no	yes	no	no
ENSMUSG00000027010	SLC25A12	Disease	0.635	0.365	no	no	yes			no	no	no	yes	yes	no
ENSMUSG00000040152	THBS1	Disease	0.635	0.365	no	no	yes	['abnormal hindlimb morphology']		yes	no	yes	yes	yes	no
ENSMUSG00000042851	ZC3H6	Disease	0.635	0.365	no	no	yes			no	no	no	no	no	yes
ENSMUSG00000038375	TP53INP2	Disease	0.635	0.365	no	no	yes			no	no	no	no	no	yes
ENSMUSG00000017754	PLTP	Disease	0.635	0.365	no	no	yes			no	no	no	yes	yes	no
ENSMUSG00000031161	HDAC6	Disease	0.635	0.365	no	no	yes			no	no	no	yes	yes	no
ENSMUSG00000031166	WDR13	Disease	0.635	0.365	no	no	yes			no	no	no	yes	no	no
ENSMUSG00000060090	RP2	Disease	0.635	0.365	no	no	yes			no	no	no	yes	yes	no
ENSMUSG00000015217	HMGB3	Disease	0.635	0.365	no	no	yes			no	no	no	yes	no	no
ENSMUSG00000034640	TIPARP	Disease	0.635	0.365	no	no	yes			no	no	no	yes	yes	no
ENSMUSG00000028076	CD1D	Disease	0.635	0.365	no	no	yes			no	no	no	no	no	yes
ENSMUSG00000028073	PEAR1	Disease	0.635	0.365	no	no	yes			no	no	no	yes	yes	no
ENSMUSG00000042520	UBAP2L	Disease	0.635	0.365	no	no	yes			no	no	no	yes	yes	no
ENSMUSG00000038777	SEMA6C	Disease	0.635	0.365	no	no	yes			no	no	no	yes	yes	no
ENSMUSG00000068823	CSDE1	Disease	0.635	0.365	no	no	yes			no	no	no	yes	yes	no
ENSMUSG00000027882	STXBP3	Disease	0.635	0.365	no	no	yes			no	no	no	yes	yes	no
ENSMUSG00000028412	SLC44A1	Disease	0.635	0.365	no	no	yes			no	no	no	yes	yes	no
ENSMUSG00000028397	KDM4C	Disease	0.635	0.365	no	no	yes			no	no	no	yes	yes	no
ENSMUSG00000038024	DENND4C	Disease	0.635	0.365	no	no	yes			no	no	no	yes	yes	no
ENSMUSG00000028614	NDC1	Disease	0.635	0.365	no	no	yes			no	no	no	yes	yes	no
ENSMUSG00000028842	AGO3	Disease	0.635	0.365	no	no	yes			no	no	no	yes	yes	no
ENSMUSG00000028932	PSMC2	Disease	0.635	0.365	no	no	yes			no	no	no	yes	yes	no
ENSMUSG00000029313	AFF1	Disease	0.635	0.365	no	no	yes			no	no	no	yes	yes	no
ENSMUSG00000029267	MTF2	Disease	0.635	0.365	no	no	yes			no	no	no	yes	yes	no
ENSMUSG00000041298	KATNAL1	Disease	0.635	0.365	no	no	yes			no	no	no	yes	yes	no
ENSMUSG00000029629	PHF14	Disease	0.635	0.365	no	no	yes			no	no	no	yes	yes	no
ENSMUSG00000029669	TSPAN12	Disease	0.635	0.365	no	no	yes			no	no	no	yes	yes	no
ENSMUSG00000039841	ZNF800	Disease	0.635	0.365	no	no	yes			no	no	no	no	yes	no
ENSMUSG00000053907	MAT2A	Disease	0.635	0.365	no	no	yes			no	no	no	yes	yes	no
ENSMUSG00000003545	FOSB	Disease	0.635	0.365	no	no	yes			no	no	no	yes	yes	no
ENSMUSG00000063808	GPATCH1	Disease	0.635	0.365	no	no	yes			no	no	no	yes	yes	no
ENSMUSG00000003273	CA11	Disease	0.635	0.365	no	no	yes			no	no	no	no	yes	no
ENSMUSG00000030722	NFATC2IP	Disease	0.635	0.365	no	no	yes			no	no	no	yes	yes	no
ENSMUSG00000019846	LAMA4	Disease	0.635	0.365	no	no	yes			no	no	no	yes	yes	no
ENSMUSG00000056758	HMGA2	Disease	0.635	0.365	no	no	yes	['brachypodia']	['Short 5th finger', 'Clinodactyly of the 5th finger', 'Hypoplastic fingernail']	yes	yes	yes	yes	yes	no
ENSMUSG00000020121	SRGAP1	Disease	0.635	0.365	no	no	yes			no	no	no	no	yes	no
ENSMUSG00000022052	PPP2R2A	Disease	0.635	0.365	no	no	yes			no	no	no	yes	yes	no
ENSMUSG00000060126	TPT1	Disease	0.635	0.365	no	no	yes			no	no	no	yes	no	no
ENSMUSG00000032035	ETS1	Disease	0.635	0.365	no	no	yes			no	no	no	yes	yes	no
ENSMUSG00000086158	C15orf65	Disease	0.635	0.365	no	no	yes			no	no	no	no	no	yes
ENSMUSG00000032589	BSN	Disease	0.635	0.365	no	no	yes			no	no	no	yes	yes	no
ENSMUSG00000032513	GORASP1	Disease	0.635	0.365	no	no	yes			no	no	no	yes	yes	no
ENSMUSG00000020273	PAPOLG	Disease	0.635	0.365	no	no	yes			no	no	no	yes	yes	no
ENSMUSG00000051378	KIF18B	Disease	0.635	0.365	no	no	yes			no	no	no	yes	yes	no
ENSMUSG00000021451	SEMA4D	Disease	0.635	0.365	no	no	yes			no	no	no	yes	yes	no
ENSMUSG00000034111	TMED8	Disease	0.635	0.365	no	no	yes			no	no	no	no	yes	no
ENSMUSG00000033047	EIF3L	Disease	0.635	0.365	no	no	yes			no	no	no	no	yes	no
ENSMUSG00000022401	XPNPEP3	Disease	0.635	0.365	no	no	yes			no	no	no	no	yes	no
ENSMUSG00000022442	TTLL1	Disease	0.635	0.365	no	no	yes			no	no	no	yes	yes	no
ENSMUSG00000000555	ITGA5	Disease	0.635	0.365	no	no	yes			no	no	no	yes	no	no
ENSMUSG00000039628	HS3ST6	Disease	0.635	0.365	no	no	yes			no	no	no	no	yes	no
ENSMUSG00000024012	MTCH1	Disease	0.635	0.365	no	no	yes			no	no	no	no	no	yes
ENSMUSG00000024619	CDX1	Disease	0.635	0.365	no	no	yes			no	no	no	yes	no	no
ENSMUSG00000036941	ELAC1	Disease	0.635	0.365	no	no	yes			no	no	no	no	yes	no
ENSMUSG00000024855	PACS1	Disease	0.635	0.365	no	no	yes		['Clinodactyly of the 5th finger', 'Slender finger']	no	yes	yes	yes	yes	no
ENSMUSG00000036169	SOSTDC1	Disease	0.634808	0.365192	no	no	yes			no	no	no	yes	yes	no
ENSMUSG00000049076	ACAP2	Disease	0.634808	0.365192	no	no	yes			no	no	no	yes	yes	no
ENSMUSG00000043015	NEMP2	Disease	0.63	0.37	no	no	yes			no	no	no	yes	no	no
ENSMUSG00000046994	MARS2	Disease	0.63	0.37	no	no	yes			no	no	no	yes	yes	no
ENSMUSG00000026283	ING5	Disease	0.63	0.37	no	no	yes			no	no	no	yes	yes	no
ENSMUSG00000026374	TSN	Disease	0.63	0.37	no	no	yes			no	no	no	yes	no	no
ENSMUSG00000033952	ASPM	Disease	0.63	0.37	no	no	yes			no	no	no	yes	yes	no
ENSMUSG00000043019	EDEM3	Disease	0.63	0.37	no	no	yes			no	no	no	yes	yes	no
ENSMUSG00000026663	ATF6	Disease	0.63	0.37	no	no	yes			no	no	no	yes	yes	no
ENSMUSG00000038576	SUSD4	Disease	0.63	0.37	no	no	yes			no	no	no	no	no	yes
ENSMUSG00000030768	DISP1	Disease	0.63	0.37	no	no	yes	['abnormal limb morphology', 'abnormal forelimb morphology']	['Hand polydactyly']	yes	yes	yes	yes	yes	no
ENSMUSG00000066798	ZBTB6	Disease	0.63	0.37	no	no	yes			no	no	no	no	no	yes
ENSMUSG00000075284	WIPF1	Disease	0.63	0.37	no	no	yes			no	no	no	yes	yes	no
ENSMUSG00000068742	CRY2	Disease	0.63	0.37	no	no	yes			no	no	no	yes	yes	no
ENSMUSG00000068735	TP53I11	Disease	0.63	0.37	no	no	yes			no	no	no	no	no	yes
ENSMUSG00000015647	LAMA5	Disease	0.63	0.37	no	no	yes	['abnormal limb morphology']		yes	no	yes	yes	yes	no
ENSMUSG00000036916	ZNF280C	Disease	0.63	0.37	no	no	yes			no	no	no	no	yes	no
ENSMUSG00000031433	RBM41	Disease	0.63	0.37	no	no	yes			no	no	no	no	no	yes
ENSMUSG00000028082	SH3D19	Disease	0.63	0.37	no	no	yes			no	no	no	yes	yes	no
ENSMUSG00000004233	WARS2	Disease	0.63	0.37	no	no	yes			no	no	no	yes	yes	no
ENSMUSG00000051351	ZNF436	Disease	0.63	0.37	no	no	yes			no	no	no	no	yes	no
ENSMUSG00000040118	CACNA2D1	Disease	0.63	0.37	no	no	yes			no	no	no	yes	yes	no
ENSMUSG00000029004	KMT2E	Disease	0.63	0.37	no	no	yes		['Clinodactyly of the 5th finger', 'Slender finger', 'Prominent fingertip pads', 'Tapered finger']	no	yes	yes	yes	yes	no
ENSMUSG00000037685	ATP8A1	Disease	0.63	0.37	no	no	yes			no	no	no	yes	yes	no
ENSMUSG00000029312	KLHL8	Disease	0.63	0.37	no	no	yes			no	no	no	yes	yes	no
ENSMUSG00000032641	GPR19	Disease	0.63	0.37	no	no	yes			no	no	no	yes	yes	no
ENSMUSG00000052833	SAE1	Disease	0.63	0.37	no	no	yes			no	no	no	no	yes	no
ENSMUSG00000019826	ZBTB24	Disease	0.63	0.37	no	no	yes			no	no	no	yes	yes	no
ENSMUSG00000032788	PDXK	Disease	0.63	0.37	no	no	yes			no	no	no	yes	yes	no
ENSMUSG00000037234	HOOK3	Disease	0.63	0.37	no	no	yes			no	no	no	yes	no	no
ENSMUSG00000031488	RAB11FIP1	Disease	0.63	0.37	no	no	yes			no	no	no	yes	yes	no
ENSMUSG00000071064	ZNF827	Disease	0.63	0.37	no	no	yes			no	no	no	no	yes	no
ENSMUSG00000001065	ZNF276	Disease	0.63	0.37	no	no	yes			no	no	no	no	yes	no
ENSMUSG00000044551	C8orf58	Disease	0.63	0.37	no	no	yes			no	no	no	no	yes	no
ENSMUSG00000035934	PKNOX2	Disease	0.63	0.37	no	no	yes			no	no	no	yes	yes	no
ENSMUSG00000032562	GNAI2	Disease	0.63	0.37	no	no	yes			no	no	no	yes	yes	no
ENSMUSG00000009079	EWSR1	Disease	0.63	0.37	no	no	yes			no	no	no	yes	yes	no
ENSMUSG00000007739	CCT4	Disease	0.63	0.37	no	no	yes			no	no	no	no	yes	no
ENSMUSG00000078812	EIF5A	Disease	0.63	0.37	no	no	yes			no	no	no	yes	yes	no
ENSMUSG00000020541	TOM1L1	Disease	0.63	0.37	no	no	yes			no	no	no	no	yes	no
ENSMUSG00000038560	SP6	Disease	0.63	0.37	no	no	yes			no	no	no	yes	no	no
ENSMUSG00000040430	PITPNC1	Disease	0.63	0.37	no	no	yes			no	no	no	yes	yes	no
ENSMUSG00000034675	DBN1	Disease	0.63	0.37	no	no	yes			no	no	no	yes	yes	no
ENSMUSG00000052727	MAP1B	Disease	0.63	0.37	no	no	yes	['abnormal hindlimb morphology']	['Clinodactyly of the 5th finger', 'Prominent fingertip pads', 'Tapered finger']	yes	yes	yes	yes	yes	no
ENSMUSG00000021176	EFCAB11	Disease	0.63	0.37	no	no	yes			no	no	no	no	yes	no
ENSMUSG00000021270	HSP90AA1	Disease	0.63	0.37	no	no	yes			no	no	no	yes	yes	no
ENSMUSG00000021271	ZNF839	Disease	0.63	0.37	no	no	yes			no	no	no	no	yes	no
ENSMUSG00000059323	TONSL	Disease	0.63	0.37	no	no	yes			no	no	no	yes	yes	no
ENSMUSG00000022894	ADAMTS5	Disease	0.63	0.37	no	no	yes	['interdigital webbing']		yes	no	yes	yes	yes	no
ENSMUSG00000032855	PKD1	Disease	0.63	0.37	no	no	yes			no	no	no	yes	yes	no
ENSMUSG00000024077	STRN	Disease	0.63	0.37	no	no	yes			no	no	no	yes	yes	no
ENSMUSG00000033628	PIK3C3	Disease	0.63	0.37	no	no	yes			no	no	no	yes	yes	no
ENSMUSG00000036223	SKA1	Disease	0.63	0.37	no	no	yes			no	no	no	no	yes	no
ENSMUSG00000024913	LRP5	Disease	0.63	0.37	no	no	yes	['abnormal limb morphology', 'abnormal phalanx morphology', 'decreased diameter of tibia', 'decreased diameter of femur']		yes	no	yes	yes	yes	no
ENSMUSG00000040929	RFX3	Disease	0.63	0.37	no	no	yes			no	no	no	yes	yes	no
ENSMUSG00000025049	TAF5	Disease	0.63	0.37	no	no	yes			no	no	no	yes	yes	no
ENSMUSG00000003228	GRK5	Disease	0.63	0.37	no	no	yes			no	no	no	yes	yes	no
ENSMUSG00000027993	TRIM2	Disease	0.629808	0.370192	no	no	yes			no	no	no	yes	yes	no
ENSMUSG00000025964	ADAM23	Disease	0.625	0.375	no	no	yes			no	no	no	yes	yes	no
ENSMUSG00000026207	SPEG	Disease	0.625	0.375	no	no	yes			no	no	no	yes	yes	no
ENSMUSG00000032997	CHPF	Disease	0.625	0.375	no	no	yes			no	no	no	yes	no	no
ENSMUSG00000037434	SLC30A1	Disease	0.625	0.375	no	no	yes			no	no	no	yes	no	no
ENSMUSG00000026669	MCM10	Disease	0.625	0.375	no	no	yes			no	no	no	yes	yes	no
ENSMUSG00000050714	ZBTB26	Disease	0.625	0.375	no	no	yes			no	no	no	no	yes	no
ENSMUSG00000027248	PDIA3	Disease	0.625	0.375	no	no	yes			no	no	no	yes	yes	no
ENSMUSG00000001768	RIN2	Disease	0.625	0.375	no	no	yes			no	no	no	no	yes	no
ENSMUSG00000027582	ZGPAT	Disease	0.625	0.375	no	no	yes			no	no	no	yes	yes	no
ENSMUSG00000067878	MAP7D3	Disease	0.625	0.375	no	no	yes			no	no	no	no	no	yes
ENSMUSG00000053931	CNN3	Disease	0.625	0.375	no	no	yes			no	no	no	yes	yes	no
ENSMUSG00000055436	SRSF11	Disease	0.625	0.375	no	no	yes			no	no	no	yes	no	no
ENSMUSG00000028312	SMC2	Disease	0.625	0.375	no	no	yes			no	no	no	yes	yes	no
ENSMUSG00000028496	MLLT3	Disease	0.625	0.375	no	no	yes			no	no	no	yes	yes	no
ENSMUSG00000028639	YBX1	Disease	0.625	0.375	no	no	yes			no	no	no	yes	no	no
ENSMUSG00000070605	ZNF34	Disease	0.625	0.375	no	no	yes			no	no	no	no	no	yes
ENSMUSG00000039713	PLEKHG5	Disease	0.625	0.375	no	no	yes			no	no	no	yes	yes	no
ENSMUSG00000054675	TMEM119	Disease	0.625	0.375	no	no	yes			no	no	no	yes	yes	no
ENSMUSG00000042744	HECTD4	Disease	0.625	0.375	no	no	yes			no	no	no	no	yes	no
[truncated: 13,528 more rows]
