# Supplementary material for: STIGMA: Single-cell tissue-specific gene prioritization using machine learning
Source: Am J Hum Genet. 2024 Jan 15;111(2):338–49. doi: 10.1016/j.ajhg.2023.12.011 (PMC10870135; doi:10.1016/j.ajhg.2023.12.011)
Supplement: Table S4. STIGMA-ranked genes for congenital heart diseases [file mmc5.xlsx]

## Sheet: Sheet1
Gene	Gene_short_name	Disease_association_probability	Positive_control	Negative_control	CDG
ENSG00000175707	C1orf172	1	no	no	yes
ENSG00000222046	DCDC2B	1	no	no	yes
ENSG00000122735	DNAI1	1	no	no	yes
ENSG00000165702	GFI1B	1	no	no	yes
ENSG00000213213	KIAA1984	1	no	no	yes
ENSG00000134460	IL2RA	1	no	no	yes
ENSG00000269897	COMMD3-BMI1	1	no	no	yes
ENSG00000165588	OTX2	1	no	no	yes
ENSG00000213231	TCL1B	1	no	no	yes
ENSG00000182405	PGBD4	1	no	no	yes
ENSG00000184507	NUTM1	1	no	no	yes
ENSG00000159248	GJD2	1	no	no	yes
ENSG00000233041	PHGR1	1	no	no	yes
ENSG00000188089	PLA2G4E	1	no	no	yes
ENSG00000102878	HSF4	1	yes	no	no
ENSG00000103241	FOXF1	1	yes	no	no
ENSG00000180016	OR1E1	1	no	no	yes
ENSG00000083454	P2RX5	1	no	no	yes
ENSG00000108839	ALOX12	1	no	no	yes
ENSG00000108255	CRYBA1	1	yes	no	no
ENSG00000204952	FBXO47	1	no	no	yes
ENSG00000161405	IKZF3	1	no	no	yes
ENSG00000121075	TBX4	1	yes	no	no
ENSG00000142700	DMRTA2	1	no	no	yes
ENSG00000203995	ZYG11A	1	no	no	yes
ENSG00000211452	DIO1	1	no	no	yes
ENSG00000162643	WDR63	1	no	no	yes
ENSG00000198758	EPS8L3	1	no	no	yes
ENSG00000203857	HSD3B1	1	no	no	yes
ENSG00000134193	REG4	1	no	no	yes
ENSG00000159409	CELF3	1	no	no	yes
ENSG00000143217	PVRL4	1	no	no	yes
ENSG00000203737	GPR52	1	no	no	yes
ENSG00000117322	CR2	1	no	no	yes
ENSG00000119283	TRIM67	1	no	no	yes
ENSG00000250741	NT5C1B-RDH14	1	no	no	yes
ENSG00000135638	EMX1	1	no	no	yes
ENSG00000176601	MAP3K19	1	no	no	yes
ENSG00000054356	PTPRN	1	no	no	yes
ENSG00000171551	ECEL1	1	no	no	yes
ENSG00000178623	GPR35	1	no	no	yes
ENSG00000168356	SCN11A	1	yes	no	no
ENSG00000163817	SLC6A20	1	no	no	yes
ENSG00000064835	POU1F1	1	no	no	yes
ENSG00000144820	GPR128	1	no	no	yes
ENSG00000114455	HHLA2	1	no	no	yes
ENSG00000121594	CD80	1	no	no	yes
ENSG00000159650	UROC1	1	no	no	yes
ENSG00000170819	BFSP2	1	yes	no	no
ENSG00000118017	A4GNT	1	no	no	yes
ENSG00000187033	SAMD7	1	no	no	yes
ENSG00000013293	SLC7A14	1	no	no	yes
ENSG00000178772	CPN2	1	no	no	yes
ENSG00000035720	STAP1	1	no	no	yes
ENSG00000248789	CTD-2203A3.1	1	no	no	yes
ENSG00000069018	TRPC7	1	no	no	yes
ENSG00000145879	SPINK7	1	no	no	yes
ENSG00000113263	ITK	1	no	no	yes
ENSG00000172548	NIPAL4	1	no	no	yes
ENSG00000074276	CDHR2	1	no	no	yes
ENSG00000244476	ERVFRD-1	1	no	no	yes
ENSG00000174156	GSTA3	1	no	no	yes
ENSG00000184486	POU3F2	1	no	no	yes
ENSG00000123500	COL10A1	1	yes	no	no
ENSG00000009765	IYD	1	no	no	yes
ENSG00000136297	MMD2	1	no	no	yes
ENSG00000215045	GRID2IP	1	no	no	yes
ENSG00000169402	RSPH10B2	1	no	no	yes
ENSG00000146755	TRIM50	1	no	no	yes
ENSG00000128610	FEZF1	1	no	no	yes
ENSG00000002726	AOC1	1	no	no	yes
ENSG00000157219	HTR5A	1	no	no	yes
ENSG00000130675	MNX1	1	yes	no	no
ENSG00000069206	ADAM7	1	no	no	yes
ENSG00000147432	CHRNB3	1	no	no	yes
ENSG00000079112	CDH17	1	no	no	yes
ENSG00000173253	DMRT2	1	no	no	yes
ENSG00000187959	CPSF4L	1	no	no	yes
ENSG00000187997	C17orf99	1	no	no	yes
ENSG00000184009	ACTG1	1	yes	no	no
ENSG00000206075	SERPINB5	1	no	no	yes
ENSG00000007264	MATK	1	no	no	yes
ENSG00000105246	EBI3	1	no	no	yes
ENSG00000205784	ARRDC5	1	no	no	yes
ENSG00000174898	CATSPERD	1	no	no	yes
ENSG00000104938	CLEC4M	1	no	no	yes
ENSG00000198003	CCDC151	1	no	no	yes
ENSG00000105610	KLF1	1	no	no	yes
ENSG00000188032	C19orf67	1	no	no	yes
ENSG00000105122	RASAL3	1	no	no	yes
ENSG00000105664	COMP	1	yes	no	no
ENSG00000178093	TSSK6	1	no	no	yes
ENSG00000105711	SCN1B	1	yes	no	no
ENSG00000189001	SBSN	1	no	no	yes
ENSG00000105679	GAPDHS	1	no	no	yes
ENSG00000105675	ATP4A	1	no	no	yes
ENSG00000011590	ZBTB32	1	no	no	yes
ENSG00000188766	SPRED3	1	no	no	yes
ENSG00000090932	DLL3	1	no	no	yes
ENSG00000105219	CNTD2	1	no	no	yes
ENSG00000204869	IGFL4	1	no	no	yes
ENSG00000105392	CRX	1	yes	no	no
ENSG00000161652	IZUMO2	1	no	no	yes
ENSG00000105370	LIM2	1	no	no	yes
ENSG00000160505	NLRP4	1	no	no	yes
ENSG00000167098	SUN5	1	no	no	yes
ENSG00000125965	GDF5	1	yes	no	no
ENSG00000124143	ARHGAP40	1	no	no	yes
ENSG00000149634	SPATA25	1	no	no	yes
ENSG00000243627	AP000322.53	1	no	no	yes
ENSG00000160202	CRYAA	1	yes	no	no
ENSG00000184058	TBX1	1	yes	no	no
ENSG00000100122	CRYBB1	1	yes	no	no
ENSG00000126010	GRPR	1	no	no	yes
ENSG00000189186	DCAF8L2	1	no	no	yes
ENSG00000102145	GATA1	1	no	no	yes
ENSG00000136750	GAD2	1	no	no	yes
ENSG00000204172	AGAP10	1	no	no	yes
ENSG00000075073	TACR2	1	no	no	yes
ENSG00000187553	CYP26C1	1	no	no	yes
ENSG00000095585	BLNK	1	no	no	yes
ENSG00000075891	PAX2	1	no	no	yes
ENSG00000107859	PITX3	1	yes	no	no
ENSG00000187569	DPPA3	1	no	no	yes
ENSG00000110848	CD69	1	no	no	yes
ENSG00000186897	C1QL4	1	no	no	yes
ENSG00000139610	CELA1	1	no	no	yes
ENSG00000175189	INHBC	1	no	no	yes
ENSG00000083782	EPYC	1	no	no	yes
ENSG00000186710	CCDC42B	1	no	no	yes
ENSG00000139797	RNF113B	1	no	no	yes
ENSG00000139800	ZIC5	1	no	no	yes
ENSG00000165794	SLC39A2	1	no	no	yes
ENSG00000186960	C14orf23	1	no	no	yes
ENSG00000136352	NKX2-1	1	yes	no	no
ENSG00000123561	SERPINA7	1	no	no	yes
ENSG00000102243	VGLL1	1	no	no	yes
ENSG00000256453	DND1	0.998507	no	no	yes
ENSG00000262209	PCDHGB3	0.998507	no	no	yes
ENSG00000158806	NPM2	0.998507	no	no	yes
ENSG00000136487	GH2	0.997015	no	no	yes
ENSG00000184459	BPIFC	0.997015	no	no	yes
ENSG00000169006	NTSR2	0.996269	no	no	yes
ENSG00000163501	IHH	0.996269	yes	no	no
ENSG00000167165	UGT1A6	0.996269	no	no	yes
ENSG00000146039	SLC17A4	0.996269	no	no	yes
ENSG00000106031	HOXA13	0.996269	yes	no	no
ENSG00000106436	MYL10	0.996269	no	no	yes
ENSG00000037965	HOXC8	0.996269	no	no	yes
ENSG00000198033	TUBA3C	0.996269	no	no	yes
ENSG00000231256	C17orf105	0.996269	no	no	yes
ENSG00000204978	C19orf69	0.996269	no	no	yes
ENSG00000165985	C1QL3	0.995025	no	no	yes
ENSG00000131914	LIN28A	0.992537	no	no	yes
ENSG00000116981	NT5C1A	0.992537	no	no	yes
ENSG00000134183	GNAT2	0.992537	no	no	yes
ENSG00000162723	SLAMF9	0.992537	no	no	yes
ENSG00000090512	FETUB	0.992537	no	no	yes
ENSG00000164326	CARTPT	0.992537	no	no	yes
ENSG00000124557	BTN1A1	0.992537	no	no	yes
ENSG00000120903	CHRNA2	0.992537	no	no	yes
ENSG00000111241	FGF6	0.992537	no	no	yes
ENSG00000215009	ACSM4	0.992537	no	no	yes
ENSG00000183643	C15orf32	0.992537	no	no	yes
ENSG00000141096	DPEP3	0.992537	no	no	yes
ENSG00000105198	LGALS13	0.992537	no	no	yes
ENSG00000254521	SIGLEC12	0.992537	no	no	yes
ENSG00000087510	TFAP2C	0.992537	no	no	yes
ENSG00000205927	OLIG2	0.992537	no	no	yes
ENSG00000050344	NFE2L3	0.99005	no	no	yes
ENSG00000270617	URGCP-MRPS24	0.99005	no	no	yes
ENSG00000132437	DDC	0.99005	no	no	yes
ENSG00000188676	IDO2	0.99005	no	no	yes
ENSG00000100557	C14orf105	0.99005	no	no	yes
ENSG00000106128	GHRHR	0.987562	no	no	yes
ENSG00000156574	NODAL	0.987562	yes	no	no
ENSG00000089116	LHX5	0.987562	no	no	yes
ENSG00000101981	F9	0.987562	no	no	yes
ENSG00000142609	C1orf222	0.985075	no	no	yes
ENSG00000162494	LRRC38	0.985075	no	no	yes
ENSG00000116771	AGMAT	0.985075	no	no	yes
ENSG00000009709	PAX7	0.985075	no	no	yes
ENSG00000143032	BARHL2	0.985075	no	no	yes
ENSG00000143107	FNDC7	0.985075	no	no	yes
ENSG00000134216	CHIA	0.985075	no	no	yes
ENSG00000121933	ADORA3	0.985075	no	no	yes
ENSG00000213171	LINGO4	0.985075	no	no	yes
ENSG00000163467	TSACC	0.985075	no	no	yes
ENSG00000132702	HAPLN2	0.985075	no	no	yes
ENSG00000163435	ELF3	0.985075	no	no	yes
ENSG00000162894	FAIM3	0.985075	no	no	yes
ENSG00000162711	NLRP3	0.985075	no	no	yes
ENSG00000169224	GCSAML	0.985075	no	no	yes
ENSG00000115507	OTX1	0.985075	no	no	yes
ENSG00000155066	PROM2	0.985075	no	no	yes
ENSG00000178171	AMER3	0.985075	no	no	yes
ENSG00000226321	AC104809.3	0.985075	no	no	yes
ENSG00000144671	SLC22A14	0.985075	no	no	yes
ENSG00000163606	CD200R1	0.985075	no	no	yes
ENSG00000163424	C3orf30	0.985075	no	no	yes
ENSG00000114013	CD86	0.985075	no	no	yes
ENSG00000169313	P2RY12	0.985075	no	no	yes
ENSG00000198099	ADH4	0.985075	no	no	yes
ENSG00000151475	SLC25A31	0.985075	no	no	yes
ENSG00000151615	POU4F2	0.985075	no	no	yes
ENSG00000039139	DNAH5	0.985075	no	no	yes
ENSG00000164509	IL31RA	0.985075	no	no	yes
ENSG00000171540	OTP	0.985075	no	no	yes
ENSG00000198944	SOWAHA	0.985075	no	no	yes
ENSG00000164438	TLX3	0.985075	no	no	yes
ENSG00000074317	SNCB	0.985075	no	no	yes
ENSG00000260286	RP3-369A17.5	0.985075	no	no	yes
ENSG00000197238	HIST1H4J	0.985075	no	no	yes
ENSG00000197153	HIST1H3J	0.985075	no	no	yes
ENSG00000124493	GRM4	0.985075	no	no	yes
ENSG00000112212	TSPO2	0.985075	no	no	yes
ENSG00000112818	MEP1A	0.985075	no	no	yes
ENSG00000146360	GPR6	0.985075	no	no	yes
ENSG00000122194	PLG	0.985075	no	no	yes
ENSG00000153303	FRMD1	0.985075	no	no	yes
ENSG00000164853	UNCX	0.985075	no	no	yes
ENSG00000205858	LRRC72	0.985075	no	no	yes
ENSG00000062582	MRPS24	0.985075	no	no	yes
ENSG00000106304	SPAM1	0.985075	no	no	yes
ENSG00000165066	NKX6-3	0.985075	no	no	yes
ENSG00000147596	PRDM14	0.985075	no	no	yes
ENSG00000132297	HHLA1	0.985075	no	no	yes
ENSG00000167653	PSCA	0.985075	no	no	yes
ENSG00000106952	TNFSF8	0.985075	no	no	yes
ENSG00000160401	C9orf117	0.985075	no	no	yes
ENSG00000167094	TTC16	0.985075	no	no	yes
ENSG00000108242	CYP2C18	0.985075	no	no	yes
ENSG00000173124	C10orf129	0.985075	no	no	yes
ENSG00000186795	KCNK18	0.985075	no	no	yes
ENSG00000148826	NKX6-2	0.985075	no	no	yes
ENSG00000151651	ADAM8	0.985075	no	no	yes
ENSG00000187486	KCNJ11	0.985075	yes	no	no
ENSG00000173432	SAA1	0.985075	no	no	yes
ENSG00000168065	SLC22A11	0.985075	no	no	yes
ENSG00000168070	C11orf85	0.985075	no	no	yes
ENSG00000110203	FOLR3	0.985075	no	no	yes
ENSG00000188909	BSX	0.985075	no	no	yes
ENSG00000111644	ACRBP	0.985075	no	no	yes
ENSG00000126838	PZP	0.985075	no	no	yes
ENSG00000150045	KLRF1	0.985075	no	no	yes
ENSG00000186452	TMPRSS12	0.985075	no	no	yes
ENSG00000135517	MIP	0.985075	no	no	yes
ENSG00000139547	RDH16	0.985075	no	no	yes
ENSG00000123329	ARHGAP9	0.985075	no	no	yes
ENSG00000158104	HPD	0.985075	no	no	yes
ENSG00000179636	TPPP2	0.985075	no	no	yes
ENSG00000166091	CMTM5	0.985075	no	no	yes
ENSG00000159337	PLA2G4D	0.985075	no	no	yes
ENSG00000237289	CKMT1B	0.985075	no	no	yes
ENSG00000140506	LMAN1L	0.985075	no	no	yes
ENSG00000167981	ZNF597	0.985075	no	no	yes
ENSG00000103375	AQP8	0.985075	no	no	yes
ENSG00000174992	ZG16	0.985075	no	no	yes
ENSG00000052344	PRSS8	0.985075	no	no	yes
ENSG00000198650	TAT	0.985075	no	no	yes
ENSG00000176692	FOXC2	0.985075	yes	no	no
ENSG00000182557	SPNS3	0.985075	no	no	yes
ENSG00000179111	HES7	0.985075	no	no	yes
ENSG00000161594	KLHL10	0.985075	no	no	yes
ENSG00000179673	RPRML	0.985075	no	no	yes
ENSG00000260027	HOXB7	0.985075	no	no	yes
ENSG00000181626	ANKRD62	0.985075	no	no	yes
ENSG00000134042	MRO	0.985075	no	no	yes
ENSG00000141682	PMAIP1	0.985075	no	no	yes
ENSG00000060558	GNA15	0.985075	no	no	yes
ENSG00000174837	EMR1	0.985075	no	no	yes
ENSG00000187912	CLEC17A	0.985075	no	no	yes
ENSG00000170684	ZNF296	0.985075	no	no	yes
ENSG00000213889	PPM1N	0.985075	no	no	yes
ENSG00000134830	C5AR2	0.985075	no	no	yes
ENSG00000180043	FAM71E2	0.985075	no	no	yes
ENSG00000215397	SCRT2	0.985075	no	no	yes
ENSG00000125999	BPIFB1	0.985075	no	no	yes
ENSG00000101076	HNF4A	0.985075	no	no	yes
ENSG00000168634	WFDC13	0.985075	no	no	yes
ENSG00000124116	WFDC3	0.985075	no	no	yes
ENSG00000184979	USP18	0.985075	no	no	yes
ENSG00000100078	PLA2G3	0.985075	no	no	yes
ENSG00000205853	RFPL3S	0.985075	no	no	yes
ENSG00000182583	VCX	0.985075	no	no	yes
ENSG00000165376	CLDN2	0.985075	no	no	yes
ENSG00000102239	BRS3	0.985075	no	no	yes
ENSG00000176988	FMR1NB	0.985075	no	no	yes
ENSG00000171786	NHLH1	0.983582	no	no	yes
ENSG00000164049	FBXW12	0.983582	no	no	yes
ENSG00000206043	C18orf63	0.983582	no	no	yes
ENSG00000253537	PCDHGA7	0.982587	no	no	yes
ENSG00000156097	GPR61	0.98209	no	no	yes
ENSG00000123364	HOXC13	0.98209	no	no	yes
ENSG00000125285	SOX21	0.98209	no	no	yes
ENSG00000108342	CSF3	0.98209	no	no	yes
ENSG00000174448	STARD6	0.98209	no	no	yes
ENSG00000166930	MS4A5	0.981343	no	no	yes
ENSG00000184619	KRBA2	0.981343	no	no	yes
ENSG00000178015	GPR150	0.9801	no	no	yes
ENSG00000188984	AADACL3	0.977612	no	no	yes
ENSG00000117472	TSPAN1	0.977612	no	no	yes
ENSG00000203985	LDLRAD1	0.977612	no	no	yes
ENSG00000027644	INSRR	0.977612	no	no	yes
ENSG00000173627	APOBEC4	0.977612	no	no	yes
ENSG00000128713	HOXD11	0.977612	no	no	yes
ENSG00000183625	CCR3	0.977612	no	no	yes
ENSG00000109758	HGFAC	0.977612	no	no	yes
ENSG00000175426	PCSK1	0.977612	no	no	yes
ENSG00000203972	GLYATL3	0.977612	no	no	yes
ENSG00000160868	CYP3A4	0.977612	no	no	yes
ENSG00000122375	OPN4	0.977612	no	no	yes
ENSG00000131095	GFAP	0.977612	yes	no	no
ENSG00000182938	OTOP3	0.977612	no	no	yes
ENSG00000171017	LRRC8E	0.977612	no	no	yes
ENSG00000089356	FXYD3	0.977612	no	no	yes
ENSG00000104804	TULP2	0.977612	no	no	yes
ENSG00000163736	PPBP	0.975124	no	no	yes
ENSG00000170476	MZB1	0.975124	no	no	yes
ENSG00000164304	CAGE1	0.975124	no	no	yes
ENSG00000122592	HOXA7	0.975124	no	no	yes
ENSG00000119125	GDA	0.975124	no	no	yes
ENSG00000158113	LRRC43	0.975124	no	no	yes
ENSG00000080166	DCT	0.975124	no	no	yes
ENSG00000169896	ITGAM	0.975124	no	no	yes
ENSG00000154099	DNAAF1	0.975124	no	no	yes
ENSG00000119547	ONECUT2	0.975124	no	no	yes
ENSG00000205744	DENND1C	0.975124	no	no	yes
ENSG00000178084	HTR3C	0.974627	no	no	yes
ENSG00000166049	PASD1	0.974627	no	no	yes
ENSG00000109182	CWH43	0.973881	no	no	yes
ENSG00000213085	CCDC19	0.973632	no	no	yes
ENSG00000162676	GFI1	0.973466	no	no	yes
ENSG00000177301	KCNA2	0.973466	yes	no	no
ENSG00000159166	LAD1	0.973134	no	no	yes
ENSG00000008197	TFAP2D	0.972637	no	no	yes
ENSG00000187583	PLEKHN1	0.970149	no	no	yes
ENSG00000049247	UTS2	0.970149	no	no	yes
ENSG00000175262	C1orf127	0.970149	no	no	yes
ENSG00000188822	CNR2	0.970149	no	no	yes
ENSG00000117016	RIMS3	0.970149	no	no	yes
ENSG00000162624	LHX8	0.970149	no	no	yes
ENSG00000160856	FCRL3	0.970149	no	no	yes
ENSG00000177807	KCNJ10	0.970149	no	no	yes
ENSG00000162763	LRRC52	0.970149	no	no	yes
ENSG00000203740	METTL11B	0.970149	no	no	yes
ENSG00000090104	RGS1	0.970149	no	no	yes
ENSG00000163794	UCN	0.970149	no	no	yes
ENSG00000091106	NLRC4	0.970149	no	no	yes
ENSG00000135960	EDAR	0.970149	no	no	yes
ENSG00000217236	SP9	0.970149	no	no	yes
ENSG00000127831	VIL1	0.970149	no	no	yes
ENSG00000072182	ASIC4	0.970149	no	no	yes
ENSG00000186235	AC016757.3	0.970149	no	no	yes
ENSG00000125046	SSUH2	0.970149	no	no	yes
ENSG00000088726	TMEM40	0.970149	no	no	yes
ENSG00000154764	WNT7A	0.970149	no	no	yes
ENSG00000180432	CYP8B1	0.970149	no	no	yes
ENSG00000153266	FEZF2	0.970149	no	no	yes
ENSG00000014257	ACPP	0.970149	no	no	yes
ENSG00000237787	C3orf79	0.970149	no	no	yes
ENSG00000153802	TMPRSS11D	0.970149	no	no	yes
ENSG00000176928	GCNT4	0.970149	no	no	yes
ENSG00000069011	PITX1	0.970149	no	no	yes
ENSG00000061492	WNT8A	0.970149	no	no	yes
ENSG00000175766	EIF4E1B	0.970149	no	no	yes
ENSG00000096395	MLN	0.970149	no	no	yes
ENSG00000124664	SPDEF	0.970149	no	no	yes
ENSG00000112761	WISP3	0.970149	no	no	yes
ENSG00000203756	TMEM244	0.970149	no	no	yes
ENSG00000218823	PAPOLB	0.970149	no	no	yes
ENSG00000005073	HOXA11	0.970149	no	no	yes
ENSG00000106113	CRHR2	0.970149	no	no	yes
ENSG00000136275	C7orf69	0.970149	no	no	yes
ENSG00000165215	CLDN3	0.970149	no	no	yes
ENSG00000004948	CALCR	0.970149	no	no	yes
ENSG00000174697	LEP	0.970149	no	no	yes
ENSG00000128604	IRF5	0.970149	no	no	yes
ENSG00000034239	EFCAB1	0.970149	no	no	yes
ENSG00000178445	GLDC	0.970149	no	no	yes
ENSG00000204930	FAM221B	0.970149	no	no	yes
ENSG00000106852	LHX6	0.970149	no	no	yes
ENSG00000079393	DUSP13	0.970149	no	no	yes
ENSG00000138152	BTBD16	0.970149	no	no	yes
ENSG00000171811	TTC40	0.970149	no	no	yes
ENSG00000187726	DNAJB13	0.970149	no	no	yes
ENSG00000137648	TMPRSS4	0.970149	no	no	yes
ENSG00000151704	KCNJ1	0.970149	no	no	yes
ENSG00000111701	APOBEC1	0.970149	no	no	yes
ENSG00000180574	EIF2S3L	0.970149	no	no	yes
ENSG00000152936	IFLTD1	0.970149	no	no	yes
ENSG00000181418	DDN	0.970149	no	no	yes
ENSG00000267281	RP11-793H13.10	0.970149	no	no	yes
ENSG00000197757	HOXC6	0.970149	no	no	yes
ENSG00000166211	SPIC	0.970149	no	no	yes
ENSG00000139352	ASCL1	0.970149	no	no	yes
ENSG00000139445	FOXN4	0.970149	no	no	yes
ENSG00000176294	OR4N2	0.970149	no	no	yes
ENSG00000139985	ADAM21	0.970149	no	no	yes
ENSG00000119703	ZC2HC1C	0.970149	no	no	yes
ENSG00000178997	EXD1	0.970149	no	no	yes
ENSG00000140254	DUOXA1	0.970149	no	no	yes
ENSG00000188779	SKOR1	0.970149	no	no	yes
ENSG00000127585	FBXL16	0.970149	no	no	yes
ENSG00000169340	PDILT	0.970149	no	no	yes
ENSG00000103089	FA2H	0.970149	no	no	yes
ENSG00000132517	SLC52A1	0.970149	no	no	yes
ENSG00000166596	WDR16	0.970149	no	no	yes
ENSG00000214946	TBC1D26	0.970149	no	no	yes
ENSG00000007171	NOS2	0.970149	no	no	yes
ENSG00000075429	CACNG5	0.970149	no	no	yes
ENSG00000177511	ST8SIA3	0.970149	no	no	yes
ENSG00000205922	ONECUT3	0.970149	no	no	yes
ENSG00000104953	TLE6	0.970149	no	no	yes
ENSG00000167664	TMIGD2	0.970149	no	no	yes
ENSG00000260001	TGFBR3L	0.970149	no	no	yes
ENSG00000171804	WDR87	0.970149	no	no	yes
ENSG00000086548	CEACAM6	0.970149	no	no	yes
ENSG00000088002	SULT2B1	0.970149	no	no	yes
ENSG00000161609	CCDC155	0.970149	no	no	yes
ENSG00000105383	CD33	0.970149	no	no	yes
ENSG00000124134	KCNS1	0.970149	no	no	yes
ENSG00000176659	C20orf197	0.970149	no	no	yes
ENSG00000133475	GGT2	0.970149	no	no	yes
ENSG00000138892	TTLL8	0.970149	no	no	yes
ENSG00000169906	S100G	0.970149	no	no	yes
ENSG00000171657	GPR82	0.970149	no	no	yes
ENSG00000174460	ZCCHC12	0.970149	no	no	yes
ENSG00000134595	SOX3	0.970149	no	no	yes
ENSG00000179546	HTR1D	0.968657	no	no	yes
ENSG00000153086	ACMSD	0.968657	no	no	yes
ENSG00000186862	PDZD7	0.968657	no	no	yes
ENSG00000185669	SNAI3	0.968657	no	no	yes
ENSG00000133488	SEC14L4	0.968657	no	no	yes
ENSG00000109132	PHOX2B	0.967662	yes	no	no
ENSG00000139780	METTL21C	0.967164	no	no	yes
ENSG00000168907	PLA2G4F	0.966418	no	no	yes
ENSG00000267631	CGB1	0.966418	no	no	yes
ENSG00000174562	KLK15	0.966418	no	no	yes
ENSG00000180205	WFDC9	0.966418	no	no	yes
ENSG00000205846	CLEC6A	0.965174	no	no	yes
ENSG00000142224	IL19	0.962687	no	no	yes
ENSG00000214842	RAD51AP2	0.962687	no	no	yes
ENSG00000152292	SH2D6	0.962687	no	no	yes
ENSG00000146192	FGD2	0.962687	no	no	yes
ENSG00000187258	NPSR1	0.962687	no	no	yes
ENSG00000188175	HEPACAM2	0.962687	no	no	yes
ENSG00000021461	CYP3A43	0.962687	no	no	yes
ENSG00000160862	AZGP1	0.962687	no	no	yes
ENSG00000122852	SFTPA1	0.962687	no	no	yes
ENSG00000204021	LIPK	0.962687	no	no	yes
ENSG00000166796	LDHC	0.962687	no	no	yes
ENSG00000166736	HTR3A	0.962687	no	no	yes
ENSG00000188277	C15orf62	0.962687	no	no	yes
ENSG00000166152	C16orf78	0.962687	no	no	yes
ENSG00000216490	IFI30	0.962687	no	no	yes
ENSG00000188505	NCCRP1	0.962687	no	no	yes
ENSG00000159871	LYPD5	0.962687	no	no	yes
ENSG00000267882	AL031666.2	0.962687	no	no	yes
ENSG00000149922	TBX6	0.961194	no	no	yes
ENSG00000181449	SOX2	0.960199	no	no	yes
ENSG00000198092	TMPRSS11F	0.960199	no	no	yes
ENSG00000168267	PTF1A	0.960199	no	no	yes
ENSG00000161653	NAGS	0.960199	no	no	yes
ENSG00000174343	CHRNA9	0.958541	no	no	yes
ENSG00000154478	GPR26	0.958541	no	no	yes
ENSG00000187045	TMPRSS6	0.958541	no	no	yes
ENSG00000158008	EXTL1	0.958209	no	no	yes
ENSG00000146352	CLVS2	0.958209	no	no	yes
ENSG00000148702	HABP2	0.958209	no	no	yes
ENSG00000142484	TM4SF5	0.956468	no	no	yes
ENSG00000107807	TLX1	0.956053	no	no	yes
ENSG00000009724	MASP2	0.955224	no	no	yes
ENSG00000227868	C1orf234	0.955224	no	no	yes
ENSG00000176083	ZNF683	0.955224	no	no	yes
ENSG00000185668	POU3F1	0.955224	no	no	yes
ENSG00000117400	MPL	0.955224	no	no	yes
ENSG00000006555	TTC22	0.955224	no	no	yes
ENSG00000143028	SYPL2	0.955224	no	no	yes
ENSG00000173212	MAB21L3	0.955224	no	no	yes
ENSG00000168509	HFE2	0.955224	no	no	yes
ENSG00000150337	FCGR1A	0.955224	no	no	yes
ENSG00000160678	S100A1	0.955224	no	no	yes
ENSG00000260238	PMF1-BGLAP	0.955224	no	no	yes
ENSG00000122224	LY9	0.955224	no	no	yes
ENSG00000121446	RGSL1	0.955224	no	no	yes
ENSG00000204335	SP5	0.955224	no	no	yes
ENSG00000164076	CAMKV	0.955224	no	no	yes
ENSG00000114248	LRRC31	0.955224	no	no	yes
ENSG00000164089	ETNPPL	0.955224	no	no	yes
ENSG00000164283	ESM1	0.955224	no	no	yes
ENSG00000178722	C5orf64	0.955224	no	no	yes
ENSG00000145850	TIMD4	0.955224	no	no	yes
ENSG00000145863	GABRA6	0.955224	no	no	yes
ENSG00000172179	PRL	0.955224	no	no	yes
ENSG00000158553	POM121L2	0.955224	no	no	yes
ENSG00000124713	GNMT	0.955224	no	no	yes
ENSG00000137204	SLC22A7	0.955224	no	no	yes
ENSG00000112077	RHAG	0.955224	no	no	yes
ENSG00000118492	ADGB	0.955224	no	no	yes
ENSG00000146453	PNLDC1	0.955224	no	no	yes
ENSG00000157999	ANKRD61	0.955224	no	no	yes
ENSG00000136206	SPDYE1	0.955224	no	no	yes
ENSG00000106013	ANKRD7	0.955224	no	no	yes
ENSG00000105929	ATP6V0A4	0.955224	no	no	yes
ENSG00000168481	LGI3	0.955224	no	no	yes
ENSG00000104237	RP1	0.955224	no	no	yes
ENSG00000137561	TTPA	0.955224	no	no	yes
ENSG00000147647	DPYS	0.955224	no	no	yes
ENSG00000198576	ARC	0.955224	no	no	yes
ENSG00000181778	TMEM252	0.955224	no	no	yes
ENSG00000233198	RNF224	0.955224	no	no	yes
ENSG00000197430	OPALIN	0.955224	no	no	yes
ENSG00000134640	MTNR1B	0.955224	no	no	yes
ENSG00000139193	CD27	0.955224	no	no	yes
ENSG00000165935	SMCO2	0.955224	no	no	yes
ENSG00000170627	GTSF1	0.955224	no	no	yes
ENSG00000165972	CCDC38	0.955224	no	no	yes
ENSG00000179520	SLC17A8	0.955224	no	no	yes
ENSG00000139351	SYCP3	0.955224	no	no	yes
ENSG00000182968	SOX1	0.955224	no	no	yes
ENSG00000182521	TBPL2	0.955224	no	no	yes
ENSG00000156127	BATF	0.955224	no	no	yes
ENSG00000234438	KBTBD13	0.955224	yes	no	no
ENSG00000156886	ITGAD	0.955224	no	no	yes
ENSG00000172828	CES3	0.955224	no	no	yes
ENSG00000179044	EXOC3L1	0.955224	no	no	yes
ENSG00000157322	CLEC18A	0.955224	no	no	yes
ENSG00000161944	ASGR2	0.955224	no	no	yes
ENSG00000185269	NOTUM	0.955224	no	no	yes
ENSG00000269058	CALR3	0.955224	no	no	yes
ENSG00000188334	BSPH1	0.955224	no	no	yes
ENSG00000105479	CCDC114	0.955224	no	no	yes
ENSG00000149488	TMC2	0.955224	no	no	yes
ENSG00000125798	FOXA2	0.955224	no	no	yes
ENSG00000180483	DEFB119	0.955224	no	no	yes
ENSG00000260903	XKR7	0.955224	no	no	yes
ENSG00000183260	ABHD16B	0.955224	no	no	yes
ENSG00000159263	SIM2	0.955224	no	no	yes
ENSG00000128218	VPREB3	0.955224	no	no	yes
ENSG00000157399	ARSE	0.955224	no	no	yes
ENSG00000147003	TMEM27	0.955224	no	no	yes
ENSG00000185915	KLHL34	0.955224	no	no	yes
ENSG00000198798	MAGEB3	0.955224	no	no	yes
ENSG00000198881	ASB12	0.955224	no	no	yes
ENSG00000186471	AKAP14	0.955224	no	no	yes
ENSG00000156925	ZIC3	0.955224	no	no	yes
ENSG00000183831	ANKRD45	0.953731	no	no	yes
ENSG00000204052	LRRC73	0.953731	no	no	yes
ENSG00000180818	HOXC10	0.953731	no	no	yes
ENSG00000228672	PROB1	0.952736	no	no	yes
ENSG00000186583	SPATC1	0.952736	no	no	yes
ENSG00000136688	IL36G	0.951493	no	no	yes
ENSG00000197641	SERPINB13	0.951493	no	no	yes
ENSG00000171450	CDK5R2	0.951078	no	no	yes
ENSG00000168389	MFSD2A	0.950249	no	no	yes
ENSG00000075290	WNT8B	0.950249	no	no	yes
ENSG00000196431	CRYBA4	0.950249	yes	no	no
ENSG00000151577	DRD3	0.95	no	no	yes
ENSG00000162383	SLC1A7	0.947761	no	no	yes
ENSG00000125571	IL37	0.947761	no	no	yes
ENSG00000075886	TUBA3D	0.947761	no	no	yes
ENSG00000237412	PRSS56	0.947761	no	no	yes
ENSG00000249581	CLRN2	0.947761	no	no	yes
ENSG00000196900	C5orf48	0.947761	no	no	yes
ENSG00000106178	CCL24	0.947761	no	no	yes
ENSG00000175946	KLHL38	0.947761	no	no	yes
ENSG00000107018	RLN1	0.947761	no	no	yes
ENSG00000188152	NUTM2G	0.947761	no	no	yes
ENSG00000133665	DYDC2	0.947761	no	no	yes
ENSG00000255359	CCDC179	0.947761	no	no	yes
ENSG00000185069	KRT76	0.947761	no	no	yes
ENSG00000166006	KCNC2	0.947761	no	no	yes
ENSG00000135697	BCMO1	0.947761	no	no	yes
ENSG00000182271	TMIGD1	0.947761	no	no	yes
ENSG00000186326	RGS9BP	0.947761	no	no	yes
ENSG00000187808	SOWAHD	0.947761	no	no	yes
ENSG00000172410	INSL5	0.945274	no	no	yes
ENSG00000163793	DNAJC5G	0.945274	no	no	yes
ENSG00000171201	SMR3B	0.945274	no	no	yes
ENSG00000164404	GDF9	0.945274	no	no	yes
ENSG00000234511	C5orf58	0.945274	no	no	yes
ENSG00000214300	SPDYE3	0.945274	no	no	yes
ENSG00000087494	PTHLH	0.945274	yes	no	no
ENSG00000214511	HIGD1C	0.945274	no	no	yes
ENSG00000197705	KLHL14	0.945274	no	no	yes
ENSG00000090659	CD209	0.945274	no	no	yes
ENSG00000101197	BIRC7	0.945274	no	no	yes
ENSG00000102387	TAF7L	0.945274	no	no	yes
ENSG00000204909	SPINK9	0.943781	no	no	yes
ENSG00000158014	SLC30A2	0.943615	no	no	yes
ENSG00000092850	TEKT2	0.943615	no	no	yes
ENSG00000240021	TEX35	0.943615	no	no	yes
ENSG00000179058	C9orf50	0.943615	no	no	yes
ENSG00000159648	TEPP	0.942786	no	no	yes
ENSG00000196092	PAX5	0.942431	no	no	yes
ENSG00000105641	SLC5A5	0.942431	no	no	yes
ENSG00000177483	RBM44	0.942123	no	no	yes
ENSG00000183760	PAPL	0.942123	no	no	yes
ENSG00000131188	PRR7	0.941542	no	no	yes
ENSG00000142677	IL22RA1	0.940299	no	no	yes
ENSG00000153898	MCOLN2	0.940299	no	no	yes
ENSG00000134240	HMGCS2	0.940299	no	no	yes
ENSG00000189334	S100A14	0.940299	no	no	yes
ENSG00000134365	CFHR4	0.940299	no	no	yes
ENSG00000122180	MYOG	0.940299	no	no	yes
ENSG00000196550	FAM72A	0.940299	no	no	yes
ENSG00000163235	TGFA	0.940299	no	no	yes
ENSG00000152086	TUBA3E	0.940299	no	no	yes
ENSG00000172478	C2orf54	0.940299	no	no	yes
ENSG00000092345	DAZL	0.940299	no	no	yes
ENSG00000229453	SPINK8	0.940299	no	no	yes
ENSG00000163687	DNASE1L3	0.940299	no	no	yes
ENSG00000138472	GUCA1C	0.940299	no	no	yes
ENSG00000144852	NR1I2	0.940299	no	no	yes
ENSG00000163885	CCDC37	0.940299	no	no	yes
ENSG00000145198	VWA5B2	0.940299	no	no	yes
ENSG00000145107	TM4SF19	0.940299	no	no	yes
ENSG00000156269	NAA11	0.940299	no	no	yes
ENSG00000205089	CCNI2	0.940299	no	no	yes
ENSG00000253767	PCDHGA8	0.940299	no	no	yes
ENSG00000170074	FAM153A	0.940299	no	no	yes
ENSG00000146215	CRIP3	0.940299	no	no	yes
ENSG00000153292	GPR110	0.940299	no	no	yes
ENSG00000137270	GCM1	0.940299	no	no	yes
ENSG00000146276	GABRR1	0.940299	no	no	yes
ENSG00000256162	SMLR1	0.940299	no	no	yes
ENSG00000182747	SLC35D3	0.940299	no	no	yes
ENSG00000183742	MACC1	0.940299	no	no	yes
ENSG00000105967	TFEC	0.940299	no	no	yes
ENSG00000154438	ASZ1	0.940299	no	no	yes
ENSG00000122787	AKR1D1	0.940299	no	no	yes
ENSG00000156486	KCNS2	0.940299	no	no	yes
ENSG00000122711	SPINK4	0.940299	no	no	yes
ENSG00000165105	RASEF	0.940299	no	no	yes
ENSG00000155265	GOLGA7B	0.940299	no	no	yes
ENSG00000107831	FGF8	0.940299	no	no	yes
ENSG00000203876	RP11-451M19.3	0.940299	no	no	yes
ENSG00000150594	ADRA2A	0.940299	no	no	yes
ENSG00000152266	PTH	0.940299	no	no	yes
ENSG00000069482	GAL	0.940299	no	no	yes
ENSG00000175564	UCP3	0.940299	no	no	yes
ENSG00000175728	C11orf44	0.940299	no	no	yes
ENSG00000166527	CLEC4D	0.940299	no	no	yes
ENSG00000139540	SLC39A5	0.940299	no	no	yes
ENSG00000169413	RNASE6	0.940299	no	no	yes
ENSG00000171956	FOXB1	0.940299	no	no	yes
ENSG00000117971	CHRNB4	0.940299	no	no	yes
ENSG00000179148	ALOXE3	0.940299	no	no	yes
ENSG00000154914	USP43	0.940299	no	no	yes
ENSG00000131482	G6PC	0.940299	no	no	yes
ENSG00000129673	AANAT	0.940299	no	no	yes
ENSG00000167210	LOXHD1	0.940299	no	no	yes
ENSG00000214212	C19orf38	0.940299	no	no	yes
ENSG00000174951	FUT1	0.940299	no	no	yes
ENSG00000269404	SPIB	0.940299	no	no	yes
ENSG00000271303	SRXN1	0.940299	no	no	yes
ENSG00000089101	C20orf26	0.940299	no	no	yes
ENSG00000061656	SPAG4	0.940299	no	no	yes
ENSG00000182931	WFDC10B	0.940299	no	no	yes
ENSG00000265590	AP000275.65	0.940299	no	no	yes
ENSG00000176177	ENTHD1	0.940299	no	no	yes
ENSG00000166428	PLD4	0.939303	no	no	yes
ENSG00000065675	PRKCQ	0.937811	no	no	yes
ENSG00000085831	TTC39A	0.937313	no	no	yes
ENSG00000175591	P2RY2	0.936567	no	no	yes
ENSG00000205832	C16orf96	0.936567	no	no	yes
ENSG00000010379	SLC6A13	0.935323	no	no	yes
ENSG00000101162	TUBB1	0.935323	no	no	yes
ENSG00000152213	ARL11	0.934328	no	no	yes
ENSG00000186510	CLCNKA	0.932836	no	no	yes
ENSG00000131910	NR0B2	0.932836	no	no	yes
ENSG00000127129	EDN2	0.932836	no	no	yes
ENSG00000179270	C2orf71	0.932836	no	no	yes
ENSG00000144230	GPR17	0.932836	no	no	yes
ENSG00000162992	NEUROD1	0.932836	no	no	yes
ENSG00000261603	PRSS46	0.932836	no	no	yes
ENSG00000171234	UGT2B7	0.932836	no	no	yes
ENSG00000181541	MAB21L2	0.932836	no	no	yes
ENSG00000184108	TRIML1	0.932836	no	no	yes
ENSG00000236882	C5orf27	0.932836	no	no	yes
ENSG00000189325	C6orf222	0.932836	no	no	yes
ENSG00000164744	SUN3	0.932836	no	no	yes
ENSG00000185177	ZNF479	0.932836	no	no	yes
ENSG00000137142	IGFBPL1	0.932836	no	no	yes
ENSG00000119913	TECTB	0.932836	no	no	yes
ENSG00000204449	TRIM49C	0.932836	no	no	yes
ENSG00000257127	CLLU1	0.932836	no	no	yes
ENSG00000188038	NRN1L	0.932836	no	no	yes
ENSG00000187550	SBK2	0.932836	no	no	yes
ENSG00000243543	WFDC6	0.932836	no	no	yes
ENSG00000132855	ANGPTL3	0.93248	no	no	yes
ENSG00000182230	FAM153B	0.931592	no	no	yes
ENSG00000142959	BEST4	0.930348	no	no	yes
ENSG00000144355	DLX1	0.930348	no	no	yes
ENSG00000155890	TRIM42	0.930348	no	no	yes
ENSG00000163440	PDCL2	0.930348	no	no	yes
ENSG00000163106	HPGDS	0.930348	no	no	yes
ENSG00000171217	CLDN20	0.930348	no	no	yes
ENSG00000112499	SLC22A2	0.930348	no	no	yes
ENSG00000006377	DLX6	0.930348	no	no	yes
ENSG00000164690	SHH	0.930348	no	no	yes
ENSG00000205857	NANOGNB	0.930348	no	no	yes
ENSG00000213892	CEACAM16	0.930348	no	no	yes
ENSG00000204165	CXorf65	0.930348	no	no	yes
ENSG00000173947	PIFO	0.929104	no	no	yes
ENSG00000117115	PADI2	0.928856	no	no	yes
ENSG00000173662	TAS1R1	0.92869	no	no	yes
ENSG00000109163	GNRHR	0.92869	no	no	yes
ENSG00000104808	DHDH	0.92869	no	no	yes
ENSG00000156096	UGT2B4	0.928358	no	no	yes
ENSG00000122025	FLT3	0.928358	no	no	yes
ENSG00000100033	PRODH	0.928358	no	no	yes
ENSG00000164794	KCNV1	0.927505	no	no	yes
ENSG00000105707	HPN	0.927505	no	no	yes
ENSG00000100055	CYTH4	0.926617	no	no	yes
ENSG00000162728	KCNJ9	0.925373	no	no	yes
ENSG00000138083	SIX3	0.925373	no	no	yes
ENSG00000136689	IL1RN	0.925373	no	no	yes
ENSG00000136535	TBR1	0.925373	no	no	yes
ENSG00000124003	MOGAT1	0.925373	no	no	yes
ENSG00000187094	CCK	0.925373	no	no	yes
ENSG00000065371	ROPN1	0.925373	no	no	yes
ENSG00000180697	C3orf22	0.925373	no	no	yes
ENSG00000180044	C3orf80	0.925373	no	no	yes
ENSG00000145708	CRHBP	0.925373	no	no	yes
ENSG00000164406	LEAP2	0.925373	no	no	yes
ENSG00000204928	GRXCR2	0.925373	no	no	yes
ENSG00000132915	PDE6A	0.925373	no	no	yes
ENSG00000086570	FAT2	0.925373	no	no	yes
ENSG00000158406	HIST1H4H	0.925373	no	no	yes
ENSG00000249481	SPATS1	0.925373	no	no	yes
ENSG00000112038	OPRM1	0.925373	no	no	yes
ENSG00000146678	IGFBP1	0.925373	no	no	yes
ENSG00000188883	KLRG2	0.925373	no	no	yes
ENSG00000122733	KIAA1045	0.925373	no	no	yes
ENSG00000130957	FBP2	0.925373	no	no	yes
ENSG00000129749	CHRNA10	0.925373	no	no	yes
ENSG00000177575	CD163	0.925373	no	no	yes
ENSG00000084110	HAL	0.925373	no	no	yes
ENSG00000214900	C14orf182	0.925373	no	no	yes
ENSG00000183914	DNAH2	0.925373	no	no	yes
ENSG00000189375	TBC1D28	0.925373	no	no	yes
ENSG00000141748	ARL5C	0.925373	no	no	yes
ENSG00000170608	FOXA3	0.925373	no	no	yes
ENSG00000105523	FAM83E	0.925373	no	no	yes
ENSG00000142513	ACPT	0.925373	no	no	yes
ENSG00000186191	BPIFB4	0.925373	no	no	yes
ENSG00000101188	NTSR1	0.925373	no	no	yes
ENSG00000169562	GJB1	0.925373	no	no	yes
ENSG00000197021	CXorf40B	0.925373	no	no	yes
ENSG00000152463	OLAH	0.923881	no	no	yes
ENSG00000215262	KCNU1	0.922886	no	no	yes
ENSG00000175894	TSPEAR	0.922886	no	no	yes
ENSG00000100433	KCNK10	0.921642	no	no	yes
ENSG00000146926	ASB10	0.921227	no	no	yes
ENSG00000186297	GABRA5	0.921227	no	no	yes
ENSG00000132623	ANKEF1	0.921227	no	no	yes
ENSG00000174225	ARL13A	0.921227	no	no	yes
ENSG00000222001	AC106876.2	0.920398	no	no	yes
ENSG00000163632	C3orf49	0.920398	no	no	yes
ENSG00000118434	SPACA1	0.920398	no	no	yes
ENSG00000175352	NRIP3	0.920398	no	no	yes
ENSG00000135100	HNF1A	0.920398	no	no	yes
ENSG00000108381	ASPA	0.920398	no	no	yes
ENSG00000142273	CBLC	0.920398	no	no	yes
ENSG00000007314	SCN4A	0.920043	yes	no	no
ENSG00000140968	IRF8	0.919403	no	no	yes
ENSG00000117091	CD48	0.919154	no	no	yes
ENSG00000169469	SPRR1B	0.918657	no	no	yes
ENSG00000253148	RGS21	0.91791	no	no	yes
ENSG00000181965	NEUROG1	0.91791	no	no	yes
ENSG00000078399	HOXA9	0.91791	no	no	yes
ENSG00000149506	ZP1	0.91791	no	no	yes
ENSG00000183476	SH2D7	0.91791	no	no	yes
ENSG00000102962	CCL22	0.91791	no	no	yes
ENSG00000124469	CEACAM8	0.91791	no	no	yes
ENSG00000155659	VSIG4	0.91791	no	no	yes
ENSG00000126890	CTAG2	0.91791	no	no	yes
ENSG00000134317	GRHL1	0.915423	no	no	yes
ENSG00000120729	MYOT	0.915423	no	no	yes
ENSG00000151023	ENKUR	0.915423	no	no	yes
ENSG00000070748	CHAT	0.915423	no	no	yes
ENSG00000182645	CCDC172	0.915423	no	no	yes
ENSG00000132259	CNGA4	0.915423	no	no	yes
ENSG00000187510	PLEKHG7	0.915423	no	no	yes
ENSG00000271605	MILR1	0.915423	no	no	yes
ENSG00000115386	REG1A	0.91393	no	no	yes
ENSG00000184221	OLIG1	0.913765	no	no	yes
ENSG00000170537	TMC7	0.913433	no	no	yes
ENSG00000168404	MLKL	0.913433	no	no	yes
ENSG00000100368	CSF2RB	0.913433	no	no	yes
ENSG00000153789	FAM92B	0.912935	no	no	yes
ENSG00000157131	C8A	0.91258	no	no	yes
ENSG00000104892	KLC3	0.91258	no	no	yes
ENSG00000197859	ADAMTSL2	0.912272	no	no	yes
ENSG00000204006	C1orf185	0.910448	no	no	yes
ENSG00000143631	FLG	0.910448	no	no	yes
ENSG00000143257	NR1I3	0.910448	no	no	yes
ENSG00000162761	LMX1A	0.910448	no	no	yes
ENSG00000162873	KLHDC8A	0.910448	no	no	yes
ENSG00000143921	ABCG8	0.910448	no	no	yes
ENSG00000172116	CD8B	0.910448	no	no	yes
ENSG00000198203	SULT1C2	0.910448	no	no	yes
ENSG00000115850	LCT	0.910448	no	no	yes
ENSG00000204334	ERICH2	0.910448	no	no	yes
ENSG00000172482	AGXT	0.910448	no	no	yes
ENSG00000163646	CLRN1	0.910448	no	no	yes
ENSG00000249693	THEGL	0.910448	no	no	yes
ENSG00000173597	SULT1B1	0.910448	no	no	yes
ENSG00000171195	MUC7	0.910448	no	no	yes
ENSG00000132464	ENAM	0.910448	no	no	yes
ENSG00000050730	TNIP3	0.910448	no	no	yes
ENSG00000150628	SPATA4	0.910448	no	no	yes
ENSG00000179046	TRIML2	0.910448	no	no	yes
ENSG00000145491	ROPN1L	0.910448	no	no	yes
ENSG00000198502	HLA-DRB5	0.910448	no	no	yes
ENSG00000106004	HOXA5	0.910448	no	no	yes
ENSG00000015520	NPC1L1	0.910448	no	no	yes
ENSG00000182111	ZNF716	0.910448	no	no	yes
ENSG00000135175	OCM2	0.910448	no	no	yes
ENSG00000213265	TSGA13	0.910448	no	no	yes
ENSG00000146955	RAB19	0.910448	no	no	yes
ENSG00000120160	EQTN	0.910448	no	no	yes
ENSG00000136883	KIF12	0.910448	no	no	yes
ENSG00000136918	WDR38	0.910448	no	no	yes
ENSG00000204010	IFIT1B	0.910448	no	no	yes
ENSG00000181616	OR52H1	0.910448	no	no	yes
ENSG00000137474	MYO7A	0.910448	no	no	yes
ENSG00000255561	FDXACB1	0.910448	no	no	yes
ENSG00000171860	C3AR1	0.910448	no	no	yes
ENSG00000167588	GPD1	0.910448	no	no	yes
ENSG00000127325	BEST3	0.910448	no	no	yes
ENSG00000180660	MAB21L1	0.910448	no	no	yes
ENSG00000125245	GPR18	0.910448	no	no	yes
ENSG00000119714	GPR68	0.910448	no	no	yes
ENSG00000167139	TBC1D21	0.910448	no	no	yes
ENSG00000140519	RHCG	0.910448	no	no	yes
ENSG00000213937	CLDN9	0.910448	no	no	yes
ENSG00000167194	C16orf92	0.910448	no	no	yes
ENSG00000140839	CLEC18B	0.910448	no	no	yes
ENSG00000167858	TEKT1	0.910448	no	no	yes
ENSG00000171595	DNAI2	0.910448	no	no	yes
ENSG00000154080	CHST9	0.910448	no	no	yes
ENSG00000099840	IZUMO4	0.910448	no	no	yes
ENSG00000172000	ZNF556	0.910448	no	no	yes
ENSG00000186838	SELV	0.910448	no	no	yes
ENSG00000198633	ZNF534	0.910448	no	no	yes
ENSG00000064205	WISP2	0.910448	no	no	yes
ENSG00000183773	AIFM3	0.910448	no	no	yes
ENSG00000158571	PFKFB1	0.910448	no	no	yes
ENSG00000184515	BEX5	0.910448	no	no	yes
ENSG00000203797	DDO	0.90796	no	no	yes
ENSG00000114547	ROPN1B	0.906716	no	no	yes
ENSG00000111704	NANOG	0.906716	no	no	yes
ENSG00000167916	KRT24	0.906716	no	no	yes
ENSG00000139155	SLCO1C1	0.906302	no	no	yes
ENSG00000169856	ONECUT1	0.906302	no	no	yes
ENSG00000158055	GRHL3	0.90565	yes	no	no
ENSG00000185888	PRSS38	0.905473	no	no	yes
ENSG00000163993	S100P	0.905473	no	no	yes
ENSG00000117245	KIF17	0.904478	no	no	yes
ENSG00000113327	GABRG2	0.903483	no	no	yes
ENSG00000178796	RIIAD1	0.902985	no	no	yes
ENSG00000162896	PIGR	0.902985	no	no	yes
ENSG00000198570	RD3	0.902985	no	no	yes
ENSG00000168955	TM4SF20	0.902985	no	no	yes
ENSG00000115009	CCL20	0.902985	no	no	yes
ENSG00000163295	ALPI	0.902985	no	no	yes
ENSG00000135902	CHRND	0.902985	no	no	yes
ENSG00000231213	PLSCR5	0.902985	no	no	yes
ENSG00000186038	HTR3E	0.902985	no	no	yes
ENSG00000152611	CAPSL	0.902985	no	no	yes
ENSG00000184845	DRD1	0.902985	no	no	yes
ENSG00000112195	TREML2	0.902985	no	no	yes
ENSG00000197123	ZNF679	0.902985	no	no	yes
ENSG00000175877	WBSCR28	0.902985	no	no	yes
ENSG00000170279	C7orf33	0.902985	no	no	yes
ENSG00000146910	CNPY1	0.902985	no	no	yes
ENSG00000231738	TSPAN19	0.902985	no	no	yes
ENSG00000249931	GOLGA8K	0.902985	no	no	yes
ENSG00000259458	RP11-625H11.1	0.902985	no	no	yes
ENSG00000196408	NOXO1	0.902985	no	no	yes
ENSG00000228075	BOD1L2	0.902985	no	no	yes
ENSG00000131059	BPIFA3	0.902985	no	no	yes
ENSG00000110876	SELPLG	0.902488	no	no	yes
ENSG00000104722	NEFM	0.901741	no	no	yes
ENSG00000196811	CHRNG	0.900498	no	no	yes
ENSG00000188167	TMPPE	0.900498	no	no	yes
ENSG00000106302	HYAL4	0.900498	no	no	yes
ENSG00000216588	IGSF23	0.900498	no	no	yes
ENSG00000142789	CELA3A	0.899254	no	no	yes
ENSG00000178750	STX19	0.898839	no	no	yes
ENSG00000160339	FCN2	0.898839	no	no	yes
ENSG00000182346	DAOA	0.898839	no	no	yes
ENSG00000184361	SPATA32	0.898839	no	no	yes
ENSG00000124203	ZNF831	0.898839	no	no	yes
ENSG00000158106	RHPN1	0.898507	no	no	yes
ENSG00000167676	PLIN4	0.898507	no	no	yes
ENSG00000163357	DCST1	0.89801	no	no	yes
ENSG00000165164	CXorf22	0.896766	no	no	yes
ENSG00000152760	TCTEX1D1	0.895522	no	no	yes
ENSG00000172031	EPHX4	0.895522	no	no	yes
ENSG00000197915	HRNR	0.895522	no	no	yes
ENSG00000135773	CAPN9	0.895522	no	no	yes
ENSG00000158125	XDH	0.895522	no	no	yes
ENSG00000116035	VAX2	0.895522	no	no	yes
ENSG00000185674	LYG2	0.895522	no	no	yes
ENSG00000115919	KYNU	0.895522	no	no	yes
ENSG00000073737	DHRS9	0.895522	no	no	yes
ENSG00000188674	C2orf80	0.895522	no	no	yes
ENSG00000157017	GHRL	0.895522	no	no	yes
ENSG00000181585	TMIE	0.895522	no	no	yes
ENSG00000163581	SLC2A2	0.895522	no	no	yes
ENSG00000138823	MTTP	0.895522	no	no	yes
ENSG00000180245	RRH	0.895522	no	no	yes
ENSG00000164112	TMEM155	0.895522	no	no	yes
ENSG00000164344	KLKB1	0.895522	no	no	yes
ENSG00000171495	MROH2B	0.895522	no	no	yes
ENSG00000164251	F2RL1	0.895522	no	no	yes
ENSG00000170231	FABP6	0.895522	no	no	yes
ENSG00000124818	OPN5	0.895522	no	no	yes
ENSG00000080007	DDX43	0.895522	no	no	yes
ENSG00000203877	RIPPLY2	0.895522	no	no	yes
ENSG00000112238	PRDM13	0.895522	no	no	yes
ENSG00000131015	ULBP2	0.895522	no	no	yes
ENSG00000225683	AL078585.1	0.895522	no	no	yes
ENSG00000170419	VSTM2A	0.895522	no	no	yes
ENSG00000081800	SLC13A1	0.895522	no	no	yes
ENSG00000174417	TRHR	0.895522	no	no	yes
ENSG00000184374	COLEC10	0.895522	no	no	yes
ENSG00000119457	SLC46A2	0.895522	no	no	yes
ENSG00000148346	LCN2	0.895522	no	no	yes
ENSG00000187796	CARD9	0.895522	no	no	yes
ENSG00000148377	IDI2	0.895522	no	no	yes
ENSG00000165816	VWA2	0.895522	no	no	yes
ENSG00000180878	C11orf42	0.895522	no	no	yes
ENSG00000149124	GLYAT	0.895522	no	no	yes
ENSG00000110375	UPK2	0.895522	no	no	yes
ENSG00000184344	GDF3	0.895522	no	no	yes
ENSG00000084453	SLCO1A2	0.895522	no	no	yes
ENSG00000215277	C14orf164	0.895522	no	no	yes
ENSG00000196860	TOMM20L	0.895522	no	no	yes
ENSG00000140015	KCNH5	0.895522	no	no	yes
ENSG00000184716	SERINC4	0.895522	no	no	yes
ENSG00000205502	C2CD4B	0.895522	no	no	yes
ENSG00000126860	EVI2A	0.895522	no	no	yes
ENSG00000126562	WNK4	0.895522	no	no	yes
ENSG00000161649	CD300LG	0.895522	no	no	yes
ENSG00000108511	HOXB6	0.895522	no	no	yes
ENSG00000116032	GRIN3B	0.895522	no	no	yes
ENSG00000115257	PCSK4	0.895522	no	no	yes
ENSG00000161031	PGLYRP2	0.895522	no	no	yes
ENSG00000104814	MAP4K1	0.895522	no	no	yes
ENSG00000159905	ZNF221	0.895522	no	no	yes
ENSG00000090554	FLT3LG	0.895522	no	no	yes
ENSG00000197213	ZSCAN5B	0.895522	no	no	yes
ENSG00000101438	SLC32A1	0.895522	no	no	yes
ENSG00000183421	RIPK4	0.895522	no	no	yes
ENSG00000235478	AC006946.15	0.895522	no	no	yes
ENSG00000205667	ARSH	0.895522	no	no	yes
ENSG00000101977	MCF2	0.895522	no	no	yes
ENSG00000258292	RP11-536G4.1	0.893035	no	no	yes
ENSG00000137875	BCL2L10	0.893035	no	no	yes
ENSG00000167419	LPO	0.893035	no	no	yes
ENSG00000174788	PCP2	0.893035	no	no	yes
ENSG00000140961	OSGIN1	0.892537	no	no	yes
ENSG00000198398	TMEM207	0.891791	no	no	yes
ENSG00000196344	ADH7	0.891791	no	no	yes
ENSG00000092200	RPGRIP1	0.891791	no	no	yes
ENSG00000182489	XKRX	0.891791	no	no	yes
ENSG00000198835	GJC2	0.8914	yes	no	no
ENSG00000109705	NKX3-2	0.891376	no	no	yes
ENSG00000136110	LECT1	0.891376	no	no	yes
ENSG00000080511	RDH8	0.891376	no	no	yes
ENSG00000165120	SSMEM1	0.890547	no	no	yes
ENSG00000128310	GALR3	0.890547	no	no	yes
ENSG00000142025	DMRTC2	0.888889	no	no	yes
ENSG00000143125	PROK1	0.88806	no	no	yes
ENSG00000215784	FAM72D	0.88806	no	no	yes
ENSG00000197520	FAM177B	0.88806	no	no	yes
ENSG00000182187	CRYGB	0.88806	no	no	yes
ENSG00000042304	C2orf83	0.88806	no	no	yes
ENSG00000144481	TRPM8	0.88806	no	no	yes
ENSG00000222020	AC062017.1	0.88806	no	no	yes
ENSG00000189366	ALG1L	0.88806	no	no	yes
ENSG00000127377	CRYGN	0.88806	no	no	yes
ENSG00000196711	FAM150A	0.88806	no	no	yes
ENSG00000172551	MUCL1	0.88806	no	no	yes
ENSG00000173093	CCDC63	0.88806	no	no	yes
ENSG00000140107	SLC25A47	0.88806	no	no	yes
ENSG00000092529	CAPN3	0.88806	no	no	yes
ENSG00000183549	ACSM5	0.88806	no	no	yes
ENSG00000204414	CSHL1	0.88806	no	no	yes
ENSG00000130173	C19orf80	0.88806	no	no	yes
ENSG00000267467	APOC4	0.88806	no	no	yes
ENSG00000105467	SYNGR4	0.88806	no	no	yes
ENSG00000142538	PTH2	0.88806	no	no	yes
ENSG00000128276	RFPL3	0.88806	no	no	yes
ENSG00000196335	STK31	0.886816	no	no	yes
ENSG00000178055	PRSS42	0.885572	no	no	yes
ENSG00000173389	IQCF1	0.885572	no	no	yes
ENSG00000124635	HIST1H2BJ	0.885572	no	no	yes
ENSG00000256980	KHDC1L	0.885572	no	no	yes
ENSG00000204007	GLT6D1	0.885572	no	no	yes
ENSG00000197889	MEIG1	0.885572	no	no	yes
ENSG00000182450	KCNK4	0.885572	no	no	yes
ENSG00000159753	RLTPR	0.885572	no	no	yes
ENSG00000142530	FAM71E1	0.885572	no	no	yes
ENSG00000188761	BCL2L15	0.884328	no	no	yes
ENSG00000185028	LRRC14B	0.884328	no	no	yes
ENSG00000138435	CHRNA1	0.88408	no	no	yes
ENSG00000178928	TPRX1	0.88408	no	no	yes
ENSG00000118242	MREG	0.883914	no	no	yes
ENSG00000170788	DYDC1	0.883914	no	no	yes
ENSG00000152467	ZSCAN1	0.883914	no	no	yes
ENSG00000130054	FAM155B	0.883914	no	no	yes
ENSG00000186827	TNFRSF4	0.883582	no	no	yes
ENSG00000079689	SCGN	0.883085	no	no	yes
ENSG00000105492	SIGLEC6	0.883085	no	no	yes
ENSG00000130433	CACNG6	0.883085	no	no	yes
ENSG00000133135	RNF128	0.881841	no	no	yes
ENSG00000173338	KCNK7	0.881426	no	no	yes
ENSG00000177414	UBE2U	0.880597	no	no	yes
ENSG00000064886	CHI3L2	0.880597	no	no	yes
ENSG00000163157	TMOD4	0.880597	no	no	yes
ENSG00000080910	CFHR2	0.880597	no	no	yes
ENSG00000158715	SLC45A3	0.880597	no	no	yes
ENSG00000231031	AC008271.1	0.880597	no	no	yes
ENSG00000132031	MATN3	0.880597	no	no	yes
ENSG00000176732	PFN4	0.880597	no	no	yes
ENSG00000171126	KCNG3	0.880597	no	no	yes
ENSG00000196834	POTEI	0.880597	no	no	yes
ENSG00000175879	HOXD8	0.880597	no	no	yes
ENSG00000171596	NMUR1	0.880597	no	no	yes
ENSG00000187054	TMPRSS11A	0.880597	no	no	yes
ENSG00000164113	ADAD1	0.880597	no	no	yes
ENSG00000189127	ANKRD34B	0.880597	no	no	yes
ENSG00000172901	AQPEP	0.880597	no	no	yes
ENSG00000214510	SPINK13	0.880597	no	no	yes
ENSG00000185056	C5orf47	0.880597	no	no	yes
ENSG00000178199	ZC3H12D	0.880597	no	no	yes
ENSG00000147613	PSKH2	0.880597	no	no	yes
ENSG00000182759	MAFA	0.880597	no	no	yes
ENSG00000120210	INSL6	0.880597	no	no	yes
ENSG00000204711	C9orf135	0.880597	no	no	yes
ENSG00000122133	PAEP	0.880597	no	no	yes
ENSG00000213221	DNLZ	0.880597	no	no	yes
ENSG00000138308	PLA2G12B	0.880597	no	no	yes
ENSG00000138111	TMEM180	0.880597	no	no	yes
ENSG00000126500	FLRT1	0.880597	no	no	yes
ENSG00000160593	AMICA1	0.880597	no	no	yes
ENSG00000123405	NFE2	0.880597	no	no	yes
ENSG00000100665	SERPINA4	0.880597	no	no	yes
ENSG00000140284	SLC27A2	0.880597	no	no	yes
ENSG00000153446	C16orf89	0.880597	no	no	yes
ENSG00000168447	SCNN1B	0.880597	no	no	yes
ENSG00000198156	NPIPB6	0.880597	no	no	yes
ENSG00000241322	CDRT1	0.880597	no	no	yes
ENSG00000172421	EFCAB3	0.880597	no	no	yes
ENSG00000131126	TEX101	0.880597	no	no	yes
ENSG00000204866	IGFL2	0.880597	no	no	yes
ENSG00000129450	SIGLEC9	0.880597	no	no	yes
ENSG00000204548	DEFB121	0.880597	no	no	yes
ENSG00000244752	CRYBB2	0.880597	no	no	yes
ENSG00000062096	ARSF	0.880597	no	no	yes
ENSG00000182890	GLUD2	0.880597	no	no	yes
ENSG00000203952	CCDC160	0.880597	no	no	yes
ENSG00000219073	CELA3B	0.879104	no	no	yes
ENSG00000105427	CNFN	0.879104	no	no	yes
ENSG00000173572	NLRP13	0.879104	no	no	yes
ENSG00000147378	FATE1	0.879104	no	no	yes
ENSG00000112799	LY86	0.878358	no	no	yes
ENSG00000162438	CTRC	0.876451	no	no	yes
ENSG00000248713	RP11-766F14.2	0.876451	no	no	yes
ENSG00000104140	RHOV	0.876451	no	no	yes
ENSG00000166569	CPLX4	0.876451	no	no	yes
ENSG00000118702	GHRH	0.876451	no	no	yes
ENSG00000163141	BNIPL	0.875622	no	no	yes
ENSG00000103522	IL21R	0.875622	no	no	yes
ENSG00000261701	HPR	0.875622	no	no	yes
ENSG00000177464	GPR4	0.873632	no	no	yes
ENSG00000137843	PAK6	0.873466	no	no	yes
ENSG00000214872	SMTNL1	0.873134	no	no	yes
ENSG00000126231	PROZ	0.873134	no	no	yes
ENSG00000183571	PGPEP1L	0.873134	no	no	yes
ENSG00000267795	SMIM22	0.873134	no	no	yes
ENSG00000020633	RUNX3	0.870647	no	no	yes
ENSG00000072694	FCGR2B	0.870647	no	no	yes
ENSG00000115194	SLC30A3	0.870647	no	no	yes
ENSG00000153563	CD8A	0.870647	no	no	yes
ENSG00000113924	HGD	0.870647	no	no	yes
ENSG00000158497	HMHB1	0.870647	no	no	yes
ENSG00000164626	KCNK5	0.870647	no	no	yes
ENSG00000205362	MT1A	0.870647	no	no	yes
ENSG00000086696	HSD17B2	0.870647	no	no	yes
ENSG00000186973	FAM183A	0.869403	no	no	yes
ENSG00000184110	EIF3C	0.869403	no	no	yes
ENSG00000065325	GLP2R	0.869403	no	no	yes
ENSG00000147082	CCNB3	0.869403	no	no	yes
ENSG00000172782	FADS6	0.869154	no	no	yes
ENSG00000168582	CRYGA	0.868988	no	no	yes
ENSG00000147869	CER1	0.868988	no	no	yes
ENSG00000175664	TEX26	0.868988	no	no	yes
ENSG00000141371	C17orf64	0.868988	no	no	yes
ENSG00000183019	C19orf59	0.868988	no	no	yes
ENSG00000244274	DBNDD2	0.868988	no	no	yes
ENSG00000166897	ELFN2	0.868988	no	no	yes
ENSG00000006611	USH1C	0.868657	no	no	yes
ENSG00000138109	CYP2C9	0.868159	no	no	yes
ENSG00000108849	PPY	0.868159	no	no	yes
ENSG00000188937	NYX	0.868159	no	no	yes
ENSG00000123338	NCKAP1L	0.867413	no	no	yes
ENSG00000119411	BSPRY	0.866501	no	no	yes
ENSG00000124251	TP53TG5	0.866501	no	no	yes
ENSG00000121895	TMEM156	0.866169	no	no	yes
ENSG00000187642	C1orf170	0.865672	no	no	yes
ENSG00000205090	TMEM240	0.865672	no	no	yes
ENSG00000185519	FAM131C	0.865672	no	no	yes
ENSG00000116703	PDC	0.865672	no	no	yes
ENSG00000162877	PM20D1	0.865672	no	no	yes
ENSG00000084734	GCKR	0.865672	no	no	yes
ENSG00000180767	CHST13	0.865672	no	no	yes
ENSG00000184378	ACTRT3	0.865672	no	no	yes
ENSG00000134962	KLB	0.865672	no	no	yes
ENSG00000126545	CSN1S1	0.865672	no	no	yes
ENSG00000145384	FABP2	0.865672	no	no	yes
ENSG00000205301	RP11-542P2.1	0.865672	no	no	yes
ENSG00000132840	BHMT2	0.865672	no	no	yes
ENSG00000164398	ACSL6	0.865672	no	no	yes
ENSG00000145826	LECT2	0.865672	no	no	yes
ENSG00000112812	PRSS16	0.865672	no	no	yes
ENSG00000111834	RSPH4A	0.865672	no	no	yes
ENSG00000105963	ADAP1	0.865672	no	no	yes
ENSG00000154415	PPP1R3A	0.865672	no	no	yes
ENSG00000180828	BHLHE22	0.865672	no	no	yes
ENSG00000164841	TMEM74	0.865672	no	no	yes
ENSG00000130720	FIBCD1	0.865672	no	no	yes
ENSG00000129744	ART1	0.865672	no	no	yes
ENSG00000166407	LMO1	0.865672	no	no	yes
ENSG00000135373	EHF	0.865672	no	no	yes
ENSG00000165917	RAPSN	0.865672	no	no	yes
ENSG00000233436	BTBD18	0.865672	no	no	yes
ENSG00000110079	MS4A4A	0.865672	no	no	yes
ENSG00000171219	CDC42BPG	0.865672	no	no	yes
ENSG00000165462	PHOX2A	0.865672	no	no	yes
ENSG00000165325	CCDC67	0.865672	no	no	yes
ENSG00000166535	A2ML1	0.865672	no	no	yes
ENSG00000257860	RP11-552I14.1	0.865672	no	no	yes
ENSG00000139890	REM2	0.865672	no	no	yes
ENSG00000188501	LCTL	0.865672	no	no	yes
ENSG00000172183	ISG20	0.865672	no	no	yes
ENSG00000169344	UMOD	0.865672	no	no	yes
ENSG00000213424	KRT222	0.865672	no	no	yes
ENSG00000253506	NACA2	0.865672	no	no	yes
ENSG00000186765	FSCN2	0.865672	no	no	yes
ENSG00000196466	ZNF799	0.865672	no	no	yes
ENSG00000171954	CYP4F22	0.865672	no	no	yes
ENSG00000187135	VSTM2B	0.865672	no	no	yes
ENSG00000187905	AC002472.13	0.865672	no	no	yes
ENSG00000128203	ASPHD2	0.865672	no	no	yes
ENSG00000235568	NFAM1	0.865672	no	no	yes
ENSG00000100344	PNPLA3	0.865672	no	no	yes
ENSG00000073150	PANX2	0.865672	no	no	yes
ENSG00000177138	FAM9B	0.865672	no	no	yes
ENSG00000124479	NDP	0.865672	no	no	yes
ENSG00000107147	KCNT1	0.865174	yes	no	no
ENSG00000196754	S100A2	0.864179	no	no	yes
ENSG00000077080	ACTL6B	0.864179	no	no	yes
ENSG00000181029	TRAPPC5	0.864179	no	no	yes
ENSG00000102981	PARD6A	0.863184	no	no	yes
ENSG00000126759	CFP	0.863018	no	no	yes
ENSG00000174576	NPAS4	0.862687	no	no	yes
ENSG00000086717	PPEF1	0.86194	no	no	yes
ENSG00000125931	CITED1	0.86194	no	no	yes
ENSG00000188306	LRRIQ4	0.861526	no	no	yes
ENSG00000108878	CACNG1	0.861526	no	no	yes
ENSG00000154620	TMSB4Y	0.861526	no	no	yes
ENSG00000134258	VTCN1	0.860697	no	no	yes
ENSG00000198400	NTRK1	0.860697	no	no	yes
ENSG00000180316	PNPLA1	0.860697	no	no	yes
ENSG00000070985	TRPM5	0.860697	no	no	yes
ENSG00000140835	CHST4	0.860697	no	no	yes
ENSG00000036473	OTC	0.860697	no	no	yes
ENSG00000160716	CHRNB2	0.860341	no	no	yes
ENSG00000141506	PIK3R5	0.858706	no	no	yes
ENSG00000185105	MYADML2	0.858541	no	no	yes
ENSG00000009950	MLXIPL	0.858387	no	no	yes
ENSG00000182866	LCK	0.858209	no	no	yes
ENSG00000186103	ARGFX	0.858209	no	no	yes
ENSG00000109205	ODAM	0.858209	no	no	yes
ENSG00000146054	TRIM7	0.858209	no	no	yes
ENSG00000179165	PXT1	0.858209	no	no	yes
ENSG00000155833	CYLC2	0.858209	no	no	yes
ENSG00000185681	MORN5	0.858209	no	no	yes
ENSG00000204179	PTPN20A	0.858209	no	no	yes
ENSG00000176029	C11orf16	0.858209	no	no	yes
ENSG00000131400	NAPSA	0.858209	no	no	yes
ENSG00000101951	PAGE4	0.858209	no	no	yes
ENSG00000187037	GPR141	0.857711	no	no	yes
ENSG00000167604	NFKBID	0.857048	no	no	yes
ENSG00000167619	TMEM145	0.856965	no	no	yes
ENSG00000184389	A3GALT2	0.855721	no	no	yes
ENSG00000144834	TAGLN3	0.855721	no	no	yes
ENSG00000137709	POU2F3	0.855721	no	no	yes
ENSG00000118972	FGF23	0.855721	no	no	yes
ENSG00000165548	TMEM63C	0.855721	no	no	yes
ENSG00000184984	CHRM5	0.855721	no	no	yes
ENSG00000166573	GALR1	0.855721	no	no	yes
ENSG00000124232	RBPJL	0.855721	no	no	yes
ENSG00000155961	RAB39B	0.855721	no	no	yes
ENSG00000154227	CERS3	0.854478	no	no	yes
ENSG00000179477	ALOX12B	0.854478	no	no	yes
ENSG00000178217	SH2D4B	0.854229	no	no	yes
ENSG00000016602	CLCA4	0.854063	no	no	yes
ENSG00000203814	HIST2H2BF	0.854063	no	no	yes
ENSG00000176381	PRR18	0.854063	no	no	yes
ENSG00000106341	PPP1R17	0.854063	no	no	yes
ENSG00000006047	YBX2	0.854063	no	no	yes
ENSG00000169442	CD52	0.853234	no	no	yes
ENSG00000215595	C20orf202	0.853234	no	no	yes
ENSG00000147256	ARHGAP36	0.853234	no	no	yes
ENSG00000118322	ATP10B	0.852878	no	no	yes
ENSG00000181577	C6orf223	0.852878	no	no	yes
ENSG00000126246	IGFLR1	0.851575	no	no	yes
ENSG00000142621	FHAD1	0.850746	no	no	yes
ENSG00000163263	C1orf189	0.850746	no	no	yes
ENSG00000073754	CD5L	0.850746	no	no	yes
ENSG00000174529	TMEM81	0.850746	no	no	yes
ENSG00000143954	REG3G	0.850746	no	no	yes
ENSG00000158428	C2orf62	0.850746	no	no	yes
ENSG00000218416	AC110619.2	0.850746	no	no	yes
ENSG00000163898	LIPH	0.850746	no	no	yes
ENSG00000215612	HMX1	0.850746	no	no	yes
ENSG00000174792	C4orf26	0.850746	no	no	yes
ENSG00000178403	NEUROG2	0.850746	no	no	yes
ENSG00000039600	SOX30	0.850746	no	no	yes
ENSG00000120149	MSX2	0.850746	no	no	yes
ENSG00000197409	HIST1H3D	0.850746	no	no	yes
ENSG00000176125	UFSP1	0.850746	no	no	yes
ENSG00000183470	AC009365.3	0.850746	no	no	yes
ENSG00000147571	CRH	0.850746	no	no	yes
ENSG00000164893	SLC7A13	0.850746	no	no	yes
ENSG00000137098	SPAG8	0.850746	no	no	yes
ENSG00000136872	ALDOB	0.850746	no	no	yes
ENSG00000156510	HKDC1	0.850746	no	no	yes
ENSG00000258588	TRIM6-TRIM34	0.850746	no	no	yes
ENSG00000165970	SLC6A5	0.850746	no	no	yes
ENSG00000205592	MUC19	0.850746	no	no	yes
ENSG00000139269	INHBE	0.850746	no	no	yes
ENSG00000152192	POU4F1	0.850746	no	no	yes
ENSG00000198133	TMEM229B	0.850746	no	no	yes
ENSG00000119614	VSX2	0.850746	no	no	yes
ENSG00000227729	RD3L	0.850746	no	no	yes
ENSG00000242866	STRC	0.850746	no	no	yes
ENSG00000140986	RPL3L	0.850746	no	no	yes
ENSG00000255524	NPIPB8	0.850746	no	no	yes
ENSG00000176160	HSF5	0.850746	no	no	yes
ENSG00000172794	RAB37	0.850746	no	no	yes
ENSG00000173213	RP11-683L23.1	0.850746	no	no	yes
ENSG00000178342	KCNG2	0.850746	no	no	yes
ENSG00000105327	BBC3	0.850746	no	no	yes
ENSG00000171487	NLRP5	0.850746	no	no	yes
ENSG00000124216	SNAI1	0.850746	no	no	yes
ENSG00000133477	FAM83F	0.850746	no	no	yes
ENSG00000004848	ARX	0.850746	no	no	yes
ENSG00000128917	DLL4	0.850391	yes	no	no
ENSG00000175267	VWA3A	0.849502	no	no	yes
ENSG00000268182	SMIM17	0.849254	no	no	yes
ENSG00000162391	FAM151A	0.848259	no	no	yes
ENSG00000183463	URAD	0.848259	no	no	yes
ENSG00000182177	ASB18	0.847761	no	no	yes
ENSG00000184363	PKP3	0.847015	no	no	yes
ENSG00000116990	MYCL	0.8466	no	no	yes
ENSG00000135226	UGT2B28	0.8466	no	no	yes
ENSG00000189320	FAM180A	0.8466	no	no	yes
ENSG00000236279	CLEC2L	0.8466	no	no	yes
ENSG00000135378	PRRG4	0.8466	no	no	yes
ENSG00000183395	PMCH	0.8466	no	no	yes
ENSG00000176563	CNTD1	0.8466	no	no	yes
ENSG00000101892	ATP1B4	0.8466	no	no	yes
ENSG00000106560	GIMAP2	0.846269	no	no	yes
ENSG00000182902	SLC25A18	0.845949	no	no	yes
ENSG00000189410	SH2D5	0.845771	no	no	yes
ENSG00000197891	SLC22A12	0.845771	no	no	yes
ENSG00000253309	SERPINE3	0.845771	no	no	yes
ENSG00000121797	CCRL2	0.845416	no	no	yes
ENSG00000049768	FOXP3	0.844279	no	no	yes
ENSG00000198643	FAM3D	0.843284	no	no	yes
ENSG00000164778	EN2	0.843284	no	no	yes
ENSG00000171428	NAT1	0.843284	no	no	yes
ENSG00000151224	MAT1A	0.843284	no	no	yes
ENSG00000111796	KLRB1	0.843284	no	no	yes
ENSG00000121335	PRB2	0.843284	no	no	yes
ENSG00000113100	CDH9	0.84204	no	no	yes
ENSG00000171224	C10orf35	0.841625	no	no	yes
ENSG00000049249	TNFRSF9	0.840796	no	no	yes
ENSG00000115648	MLPH	0.840796	no	no	yes
ENSG00000177752	YIPF7	0.840796	no	no	yes
ENSG00000146006	LRRTM2	0.840796	no	no	yes
ENSG00000255587	RAB44	0.840796	no	no	yes
ENSG00000166840	GLYATL1	0.840796	no	no	yes
ENSG00000197595	C13orf35	0.840796	no	no	yes
ENSG00000162552	WNT4	0.839552	no	no	yes
ENSG00000154493	C10orf90	0.839303	no	no	yes
ENSG00000173728	C1orf100	0.839138	no	no	yes
ENSG00000186453	FAM228A	0.839138	no	no	yes
ENSG00000115616	SLC9A2	0.839138	no	no	yes
ENSG00000068985	PAGE1	0.839138	no	no	yes
ENSG00000140274	DUOXA2	0.838806	no	no	yes
ENSG00000253457	SMIM18	0.838308	no	no	yes
ENSG00000267772	RP11-15E18.4	0.838308	no	no	yes
ENSG00000023892	DEF6	0.837811	no	no	yes
ENSG00000101336	HCK	0.837313	no	no	yes
ENSG00000164600	NEUROD6	0.837065	no	no	yes
ENSG00000189134	NKAPL	0.836567	no	no	yes
ENSG00000180353	HCLS1	0.836318	no	no	yes
ENSG00000170439	METTL7B	0.836318	no	no	yes
ENSG00000105605	CACNG7	0.836153	no	no	yes
ENSG00000116329	OPRD1	0.835821	no	no	yes
ENSG00000198691	ABCA4	0.835821	no	no	yes
ENSG00000174827	PDZK1	0.835821	no	no	yes
ENSG00000170498	KISS1	0.835821	no	no	yes
ENSG00000214711	CAPN14	0.835821	no	no	yes
ENSG00000168427	KLHL30	0.835821	no	no	yes
ENSG00000168314	MOBP	0.835821	no	no	yes
ENSG00000186792	HYAL3	0.835821	no	no	yes
ENSG00000180929	GPR62	0.835821	no	no	yes
ENSG00000188958	UTS2B	0.835821	no	no	yes
ENSG00000184160	ADRA2C	0.835821	no	no	yes
ENSG00000145721	LIX1	0.835821	no	no	yes
ENSG00000204962	PCDHA8	0.835821	no	no	yes
ENSG00000243232	PCDHAC2	0.835821	no	no	yes
ENSG00000170927	PKHD1	0.835821	no	no	yes
ENSG00000203907	OOEP	0.835821	no	no	yes
ENSG00000112246	SIM1	0.835821	no	no	yes
ENSG00000118520	ARG1	0.835821	no	no	yes
ENSG00000160870	CYP3A7	0.835821	no	no	yes
ENSG00000154589	LY96	0.835821	no	no	yes
ENSG00000133742	CA1	0.835821	no	no	yes
ENSG00000176399	DMRTA1	0.835821	no	no	yes
ENSG00000204669	C9orf57	0.835821	no	no	yes
ENSG00000176244	ACBD7	0.835821	no	no	yes
ENSG00000179133	C10orf67	0.835821	no	no	yes
ENSG00000148600	CDHR1	0.835821	no	no	yes
ENSG00000148965	SAA4	0.835821	no	no	yes
ENSG00000180210	F2	0.835821	no	no	yes
ENSG00000162188	GNG3	0.835821	no	no	yes
ENSG00000149201	CCDC81	0.835821	no	no	yes
ENSG00000137634	NXPE4	0.835821	no	no	yes
ENSG00000167768	KRT1	0.835821	no	no	yes
ENSG00000255737	AGAP2-AS1	0.835821	no	no	yes
ENSG00000132975	GPR12	0.835821	no	no	yes
ENSG00000186198	SLC51B	0.835821	no	no	yes
ENSG00000197599	CCDC154	0.835821	no	no	yes
ENSG00000167964	RAB26	0.835821	no	no	yes
ENSG00000186075	ZPBP2	0.835821	no	no	yes
ENSG00000185527	PDE6G	0.835821	no	no	yes
ENSG00000265944	RP11-865B13.1	0.835821	no	no	yes
ENSG00000167476	JSRP1	0.835821	no	no	yes
ENSG00000133246	PRAM1	0.835821	no	no	yes
ENSG00000105388	CEACAM5	0.835821	no	no	yes
ENSG00000171873	ADRA1D	0.835821	no	no	yes
ENSG00000101098	RIMS4	0.835821	no	no	yes
ENSG00000130234	ACE2	0.835821	no	no	yes
ENSG00000147117	ZNF157	0.835821	no	no	yes
ENSG00000130055	GDPD2	0.835821	no	no	yes
ENSG00000185482	STAC3	0.835406	no	no	yes
ENSG00000162777	DENND2D	0.835075	no	no	yes
ENSG00000169064	ZBBX	0.834328	no	no	yes
ENSG00000158865	SLC5A11	0.834328	no	no	yes
ENSG00000105642	KCNN1	0.834328	no	no	yes
ENSG00000100146	SOX10	0.832978	no	no	yes
ENSG00000010282	HHATL	0.83209	no	no	yes
ENSG00000234224	TMEM229A	0.83209	no	no	yes
ENSG00000164707	SLC13A4	0.83209	no	no	yes
ENSG00000182791	CCDC87	0.83209	no	no	yes
ENSG00000205212	CCDC144NL	0.83209	no	no	yes
ENSG00000021852	C8B	0.831675	no	no	yes
ENSG00000143942	CHAC2	0.831675	no	no	yes
ENSG00000163376	KBTBD8	0.831675	no	no	yes
ENSG00000196787	HIST1H2AG	0.831675	no	no	yes
ENSG00000185818	NAT8L	0.830846	no	no	yes
ENSG00000168913	ENHO	0.830846	no	no	yes
ENSG00000132749	MTL5	0.830846	no	no	yes
ENSG00000140368	PSTPIP1	0.830846	no	no	yes
ENSG00000205045	SLFN12L	0.829851	no	no	yes
ENSG00000133115	STOML3	0.828998	no	no	yes
ENSG00000156738	MS4A1	0.828856	no	no	yes
ENSG00000080293	SCTR	0.828358	no	no	yes
ENSG00000188729	OSTN	0.828358	no	no	yes
ENSG00000118804	FAM47E-STBD1	0.828358	no	no	yes
ENSG00000204446	C9orf170	0.828358	no	no	yes
ENSG00000214402	LCNL1	0.828358	no	no	yes
ENSG00000166349	RAG1	0.828358	no	no	yes
ENSG00000139549	DHH	0.828358	no	no	yes
ENSG00000213714	FAM209B	0.828358	no	no	yes
ENSG00000142182	DNMT3L	0.828358	no	no	yes
ENSG00000166819	PLIN1	0.827944	no	no	yes
ENSG00000113430	IRX4	0.827612	no	no	yes
ENSG00000105374	NKG7	0.826368	no	no	yes
ENSG00000143167	GPA33	0.825871	no	no	yes
ENSG00000114487	MORC1	0.825871	no	no	yes
ENSG00000174611	KY	0.825871	no	no	yes
ENSG00000164900	GBX1	0.825871	no	no	yes
ENSG00000164695	CHMP4C	0.825871	no	no	yes
ENSG00000167286	CD3D	0.825871	no	no	yes
ENSG00000070019	GUCY2C	0.825871	yes	no	no
ENSG00000206432	TMEM200C	0.825871	no	no	yes
ENSG00000103184	SEC14L5	0.824627	no	no	yes
ENSG00000141579	ZNF750	0.824378	no	no	yes
ENSG00000130762	ARHGEF16	0.824212	no	no	yes
ENSG00000221986	MYBPHL	0.824212	no	no	yes
ENSG00000163217	BMP10	0.824212	no	no	yes
ENSG00000082556	OPRK1	0.824212	no	no	yes
ENSG00000147570	DNAJC5B	0.824212	no	no	yes
ENSG00000133101	CCNA1	0.824212	no	no	yes
ENSG00000115221	ITGB6	0.823881	no	no	yes
ENSG00000189157	FAM47E	0.823881	no	no	yes
ENSG00000245017	RP11-181C3.1	0.823881	no	no	yes
ENSG00000181409	AATK	0.823632	no	no	yes
ENSG00000143595	AQP10	0.823383	no	no	yes
ENSG00000080644	CHRNA3	0.822637	no	no	yes
ENSG00000214309	MBLAC1	0.822139	no	no	yes
ENSG00000009790	TRAF3IP3	0.821891	no	no	yes
ENSG00000162981	FAM84A	0.821393	no	no	yes
ENSG00000070526	ST6GALNAC1	0.821393	no	no	yes
ENSG00000158748	HTR6	0.820896	no	no	yes
ENSG00000182183	FAM159A	0.820896	no	no	yes
ENSG00000203963	C1orf141	0.820896	no	no	yes
ENSG00000081985	IL12RB2	0.820896	no	no	yes
ENSG00000134207	SYT6	0.820896	no	no	yes
ENSG00000182795	C1orf116	0.820896	no	no	yes
ENSG00000115844	DLX2	0.820896	no	no	yes
ENSG00000204128	C2orf72	0.820896	no	no	yes
ENSG00000173769	TOPAZ1	0.820896	no	no	yes
ENSG00000163421	PROK2	0.820896	no	no	yes
ENSG00000145283	SLC10A6	0.820896	no	no	yes
ENSG00000164175	SLC45A2	0.820896	no	no	yes
ENSG00000164188	RANBP3L	0.820896	no	no	yes
ENSG00000164270	HTR4	0.820896	no	no	yes
ENSG00000011083	SLC6A7	0.820896	no	no	yes
ENSG00000152954	NRSN1	0.820896	no	no	yes
ENSG00000243955	GSTA1	0.820896	no	no	yes
ENSG00000174226	SNX31	0.820896	no	no	yes
ENSG00000180938	ZNF572	0.820896	no	no	yes
ENSG00000165023	DIRAS2	0.820896	no	no	yes
ENSG00000188833	ENTPD8	0.820896	no	no	yes
ENSG00000167311	ART5	0.820896	no	no	yes
ENSG00000149295	DRD2	0.820896	no	no	yes
ENSG00000165478	HEPACAM	0.820896	no	no	yes
ENSG00000127324	TSPAN8	0.820896	no	no	yes
ENSG00000176383	B3GNT4	0.820896	no	no	yes
ENSG00000088386	SLC15A1	0.820896	no	no	yes
ENSG00000197165	SULT1A2	0.820896	no	no	yes
ENSG00000049283	EPN3	0.820896	no	no	yes
ENSG00000101307	SIRPB1	0.820896	no	no	yes
ENSG00000128242	GAL3ST1	0.820896	no	no	yes
ENSG00000158423	RIBC1	0.820896	no	no	yes
ENSG00000173567	GPR113	0.819403	no	no	yes
ENSG00000101230	ISM1	0.818657	no	no	yes
ENSG00000198851	CD3E	0.818408	no	no	yes
ENSG00000172425	TTC36	0.818408	no	no	yes
ENSG00000102743	SLC25A15	0.818408	no	no	yes
ENSG00000213057	C1orf220	0.81791	no	no	yes
ENSG00000236699	ARHGEF38	0.817164	no	no	yes
ENSG00000105954	NPVF	0.817164	no	no	yes
ENSG00000196436	NPIPB15	0.817164	no	no	yes
ENSG00000145642	FAM159B	0.81675	no	no	yes
ENSG00000106384	MOGAT3	0.81675	no	no	yes
ENSG00000184709	LRRC26	0.81675	no	no	yes
ENSG00000101327	PDYN	0.81675	no	no	yes
ENSG00000255245	FXYD6-FXYD2	0.816418	no	no	yes
ENSG00000174567	GOLT1A	0.816098	no	no	yes
ENSG00000125780	TGM3	0.816098	no	no	yes
ENSG00000070190	DAPP1	0.81592	no	no	yes
ENSG00000179008	C14orf39	0.81592	no	no	yes
ENSG00000012223	LTF	0.815565	no	no	yes
ENSG00000214097	SMCO1	0.815565	no	no	yes
ENSG00000214814	FER1L6	0.815565	no	no	yes
ENSG00000165887	ANKRD2	0.815257	no	no	yes
ENSG00000197142	ACSL5	0.815174	no	no	yes
ENSG00000188672	RHCE	0.814677	no	no	yes
ENSG00000166862	CACNG2	0.814179	no	no	yes
ENSG00000104537	ANXA13	0.813433	no	no	yes
ENSG00000159495	TGM7	0.813433	no	no	yes
ENSG00000181392	SYNE4	0.813433	no	no	yes
ENSG00000130943	PKDREJ	0.813433	no	no	yes
ENSG00000173404	INSM1	0.812189	no	no	yes
ENSG00000185518	SV2B	0.811087	no	no	yes
ENSG00000163083	INHBB	0.810945	no	no	yes
ENSG00000176020	AMIGO3	0.810945	no	no	yes
ENSG00000173200	PARP15	0.810945	no	no	yes
ENSG00000141497	ZMYND15	0.810945	no	no	yes
ENSG00000141665	FBXO15	0.810945	no	no	yes
ENSG00000213973	ZNF99	0.809784	no	no	yes
ENSG00000132881	RSG1	0.809701	no	no	yes
ENSG00000127824	TUBA4A	0.809701	no	no	yes
ENSG00000261934	PCDHGA9	0.809701	no	no	yes
ENSG00000204193	TXNDC8	0.809701	no	no	yes
ENSG00000128271	ADORA2A	0.809701	no	no	yes
ENSG00000145832	SLC25A48	0.809287	no	no	yes
ENSG00000136944	LMX1B	0.809287	no	no	yes
ENSG00000187783	TMEM72	0.809287	no	no	yes
ENSG00000182676	PPP1R27	0.809287	no	no	yes
ENSG00000147036	LANCL3	0.809287	no	no	yes
ENSG00000139629	GALNT6	0.808955	no	no	yes
ENSG00000196407	THEM5	0.808458	no	no	yes
ENSG00000171368	TPPP	0.808458	no	no	yes
ENSG00000174429	ABRA	0.80796	no	no	yes
ENSG00000130167	TSPAN16	0.807794	no	no	yes
ENSG00000066185	ZMYND12	0.806799	no	no	yes
ENSG00000163354	DCST2	0.806148	no	no	yes
ENSG00000162543	UBXN10	0.80597	no	no	yes
ENSG00000183615	FAM167B	0.80597	no	no	yes
ENSG00000162594	IL23R	0.80597	no	no	yes
ENSG00000181656	GPR88	0.80597	no	no	yes
ENSG00000158485	CD1B	0.80597	no	no	yes
ENSG00000163554	SPTA1	0.80597	no	no	yes
ENSG00000188004	C1orf204	0.80597	no	no	yes
ENSG00000243284	VSIG8	0.80597	no	no	yes
ENSG00000205111	CDKL4	0.80597	no	no	yes
ENSG00000159374	M1AP	0.80597	no	no	yes
ENSG00000273045	C2ORF15	0.80597	no	no	yes
ENSG00000135903	PAX3	0.80597	no	no	yes
ENSG00000163508	EOMES	0.80597	no	no	yes
ENSG00000114204	SERPINI2	0.80597	no	no	yes
ENSG00000188848	BEND4	0.80597	no	no	yes
ENSG00000022355	GABRA1	0.80597	no	no	yes
ENSG00000112299	VNN1	0.80597	no	no	yes
ENSG00000214415	GNAT3	0.80597	no	no	yes
ENSG00000167011	NAT16	0.80597	no	no	yes
ENSG00000214128	TMEM213	0.80597	no	no	yes
ENSG00000168453	HR	0.80597	no	no	yes
ENSG00000169495	HTRA4	0.80597	no	no	yes
ENSG00000147434	CHRNA6	0.80597	no	no	yes
ENSG00000188959	C9orf152	0.80597	no	no	yes
ENSG00000165309	ARMC3	0.80597	no	no	yes
ENSG00000197177	GPR123	0.80597	no	no	yes
ENSG00000183734	ASCL2	0.80597	no	no	yes
ENSG00000162344	FGF15	0.80597	no	no	yes
ENSG00000244411	KRTAP5-7	0.80597	no	no	yes
ENSG00000095110	NXPE1	0.80597	no	no	yes
ENSG00000204361	NXPE2	0.80597	no	no	yes
ENSG00000012504	NR1H4	0.80597	no	no	yes
ENSG00000122035	RASL11A	0.80597	no	no	yes
ENSG00000133116	KL	0.80597	no	no	yes
ENSG00000177465	ACOT4	0.80597	no	no	yes
ENSG00000006116	CACNG3	0.80597	no	no	yes
ENSG00000174990	CA5A	0.80597	no	no	yes
ENSG00000126856	PRDM7	0.80597	no	no	yes
ENSG00000188508	KRTDAP	0.80597	no	no	yes
ENSG00000105261	OVOL3	0.80597	no	no	yes
ENSG00000176920	FUT2	0.80597	no	no	yes
ENSG00000126460	PRRG2	0.80597	no	no	yes
ENSG00000105146	AURKC	0.80597	no	no	yes
ENSG00000101323	HAO1	0.80597	no	no	yes
ENSG00000129988	LBP	0.80597	no	no	yes
ENSG00000131080	EDA2R	0.80597	no	no	yes
ENSG00000120500	ARR3	0.80597	no	no	yes
ENSG00000102385	DRP2	0.805556	no	no	yes
ENSG00000111863	ADTRP	0.804904	no	no	yes
ENSG00000184307	ZDHHC23	0.804809	no	no	yes
ENSG00000186493	C5orf38	0.804809	no	no	yes
ENSG00000141744	PNMT	0.804726	no	no	yes
ENSG00000116819	TFAP2E	0.804229	no	no	yes
ENSG00000186806	VSIG10L	0.803483	no	no	yes
ENSG00000072858	SIDT1	0.802985	no	no	yes
ENSG00000105697	HAMP	0.802736	no	no	yes
ENSG00000117595	IRF6	0.802239	no	no	yes
ENSG00000145700	ANKRD31	0.802239	no	no	yes
ENSG00000145824	CXCL14	0.802239	no	no	yes
ENSG00000130783	CCDC62	0.802239	no	no	yes
ENSG00000167723	TRPV3	0.802239	no	no	yes
ENSG00000115956	PLEK	0.80199	no	no	yes
ENSG00000144130	NT5DC4	0.801824	no	no	yes
ENSG00000115008	IL1A	0.801173	no	no	yes
ENSG00000204970	PCDHA1	0.800995	no	no	yes
ENSG00000120563	LYZL1	0.800995	no	no	yes
ENSG00000130643	CALY	0.800995	no	no	yes
ENSG00000109047	RCVRN	0.800995	no	no	yes
ENSG00000105251	SHD	0.800995	no	no	yes
ENSG00000064787	BCAS1	0.800995	no	no	yes
ENSG00000124343	XG	0.800332	no	no	yes
ENSG00000196503	ARL9	0.799751	no	no	yes
ENSG00000124678	TCP11	0.799502	no	no	yes
ENSG00000179178	TMEM125	0.798507	no	no	yes
ENSG00000094755	GABRP	0.798507	no	no	yes
ENSG00000175318	GRAMD2	0.798507	no	no	yes
ENSG00000215474	SKOR2	0.798507	no	no	yes
ENSG00000269067	ZNF728	0.798507	no	no	yes
ENSG00000172005	MAL	0.797761	no	no	yes
ENSG00000177354	C10orf71	0.797761	no	no	yes
ENSG00000129667	RHBDF2	0.797761	no	no	yes
ENSG00000101342	TLDC2	0.797761	no	no	yes
ENSG00000167483	FAM129C	0.797512	no	no	yes
ENSG00000179813	FAM216B	0.797347	no	no	yes
ENSG00000163623	NKX6-1	0.796849	no	no	yes
ENSG00000181773	GPR3	0.79602	no	no	yes
ENSG00000116824	CD2	0.79602	no	no	yes
ENSG00000137203	TFAP2A	0.79602	no	no	yes
ENSG00000172724	CCL19	0.79602	no	no	yes
ENSG00000165646	SLC18A2	0.79602	no	no	yes
ENSG00000100385	IL2RB	0.79602	no	no	yes
ENSG00000183631	CXorf64	0.79602	no	no	yes
ENSG00000122122	SASH3	0.79602	no	no	yes
ENSG00000215910	C1orf167	0.795522	no	no	yes
ENSG00000136099	PCDH8	0.794776	no	no	yes
ENSG00000196689	TRPV1	0.794776	no	no	yes
ENSG00000115474	KCNJ13	0.794527	no	no	yes
ENSG00000203942	C10orf62	0.794362	no	no	yes
ENSG00000261247	GOLGA8T	0.794362	no	no	yes
ENSG00000188095	MESP2	0.794362	no	no	yes
ENSG00000249861	LGALS16	0.794362	no	no	yes
ENSG00000073146	MOV10L1	0.794362	no	no	yes
ENSG00000183654	40603	0.79403	no	no	yes
ENSG00000180616	SSTR2	0.79403	no	no	yes
ENSG00000145794	MEGF10	0.793035	no	no	yes
ENSG00000106526	ACTR3C	0.791542	no	no	yes
ENSG00000116985	BMP8B	0.791045	no	no	yes
ENSG00000143450	OAZ3	0.791045	no	no	yes
ENSG00000198842	DUSP27	0.791045	no	no	yes
ENSG00000222038	POTEJ	0.791045	no	no	yes
ENSG00000170482	SLC23A1	0.791045	no	no	yes
ENSG00000183072	NKX2-5	0.791045	yes	no	no
ENSG00000204644	ZFP57	0.791045	no	no	yes
ENSG00000169154	GOT1L1	0.791045	no	no	yes
ENSG00000253598	SLC10A5	0.791045	no	no	yes
ENSG00000184524	CEND1	0.791045	no	no	yes
ENSG00000165457	FOLR2	0.791045	no	no	yes
ENSG00000171631	P2RY6	0.791045	no	no	yes
ENSG00000060140	STYK1	0.791045	no	no	yes
ENSG00000111291	GPRC5D	0.791045	no	no	yes
ENSG00000111713	GYS2	0.791045	no	no	yes
ENSG00000172602	RND1	0.791045	no	no	yes
ENSG00000179088	C12orf42	0.791045	no	no	yes
ENSG00000162069	CCDC64B	0.791045	no	no	yes
ENSG00000214708	AC090616.2	0.791045	no	no	yes
ENSG00000265096	C1QTNF1-AS1	0.791045	no	no	yes
ENSG00000171246	NPTX1	0.791045	no	no	yes
ENSG00000215644	GCGR	0.791045	no	no	yes
ENSG00000257446	ZNF878	0.791045	no	no	yes
ENSG00000160396	HIPK4	0.791045	no	no	yes
ENSG00000101282	RSPO4	0.791045	no	no	yes
ENSG00000101194	SLC17A9	0.791045	no	no	yes
ENSG00000100031	GGT1	0.791045	no	no	yes
ENSG00000147041	SYTL5	0.791045	no	no	yes
ENSG00000101890	GUCY2F	0.791045	no	no	yes
ENSG00000147231	CXorf57	0.789884	no	no	yes
ENSG00000163071	SPATA18	0.789552	no	no	yes
ENSG00000161896	IP6K3	0.789552	no	no	yes
ENSG00000160117	ANKLE1	0.789552	no	no	yes
ENSG00000146859	TMEM140	0.789303	no	no	yes
ENSG00000134242	PTPN22	0.789055	no	no	yes
ENSG00000154479	CCDC173	0.78806	no	no	yes
ENSG00000124019	FAM124B	0.78806	no	no	yes
ENSG00000176040	TMPRSS7	0.787313	no	no	yes
ENSG00000181652	ATG9B	0.787313	no	no	yes
ENSG00000103021	CCDC113	0.787313	no	no	yes
ENSG00000169393	ELSPBP1	0.787313	no	no	yes
ENSG00000232070	TMEM253	0.786899	no	no	yes
ENSG00000111732	AICDA	0.78607	no	no	yes
ENSG00000173809	TDRD12	0.78607	no	no	yes
ENSG00000170426	SDR9C7	0.785714	no	no	yes
ENSG00000163737	PF4	0.78408	no	no	yes
ENSG00000169085	C8orf46	0.78408	no	no	yes
ENSG00000251664	PCDHA12	0.783582	no	no	yes
ENSG00000146221	TCTE1	0.783582	no	no	yes
ENSG00000137747	TMPRSS13	0.783582	no	no	yes
ENSG00000073598	FNDC8	0.783582	no	no	yes
ENSG00000171462	DLK2	0.783168	no	no	yes
ENSG00000118298	CA14	0.782836	no	no	yes
ENSG00000133063	CHIT1	0.782338	no	no	yes
ENSG00000146013	GFRA3	0.782338	no	no	yes
ENSG00000139287	TPH2	0.782338	no	no	yes
ENSG00000004838	ZMYND10	0.781924	no	no	yes
ENSG00000169403	PTAFR	0.781592	no	no	yes
ENSG00000117122	MFAP2	0.781095	no	no	yes
ENSG00000117281	CD160	0.781095	no	no	yes
ENSG00000135824	RGS8	0.781095	no	no	yes
ENSG00000169704	GP9	0.781095	no	no	yes
ENSG00000174123	TLR10	0.781095	no	no	yes
ENSG00000251493	FOXD1	0.781095	no	no	yes
ENSG00000262576	PCDHGA4	0.781095	no	no	yes
ENSG00000077800	FKBP6	0.781095	no	no	yes
ENSG00000105880	DLX5	0.781095	no	no	yes
ENSG00000158525	CPA5	0.781095	no	no	yes
ENSG00000147443	DOK2	0.781095	no	no	yes
ENSG00000137078	SIT1	0.781095	no	no	yes
ENSG00000267206	LCN6	0.781095	no	no	yes
ENSG00000091664	SLC17A6	0.781095	no	no	yes
ENSG00000110448	CD5	0.781095	no	no	yes
ENSG00000197992	CLEC9A	0.781095	no	no	yes
ENSG00000184497	TMEM255B	0.781095	no	no	yes
ENSG00000119715	ESRRB	0.781095	no	no	yes
ENSG00000168350	DEGS2	0.781095	no	no	yes
ENSG00000140287	HDC	0.781095	no	no	yes
ENSG00000184730	APOBR	0.781095	no	no	yes
ENSG00000159618	GPR114	0.781095	no	no	yes
ENSG00000182885	GPR97	0.781095	no	no	yes
ENSG00000236320	SLFN14	0.781095	no	no	yes
ENSG00000005381	MPO	0.781095	no	no	yes
ENSG00000101470	TNNC2	0.781095	no	no	yes
ENSG00000124103	FAM209A	0.781095	no	no	yes
ENSG00000100276	RASL10A	0.781095	no	no	yes
ENSG00000186810	CXCR3	0.781095	no	no	yes
ENSG00000167083	GNGT2	0.780739	no	no	yes
ENSG00000157303	SUSD3	0.780526	no	no	yes
ENSG00000198208	RPS6KL1	0.780099	no	no	yes
ENSG00000249222	ATP5L2	0.779934	no	no	yes
ENSG00000163285	GABRG1	0.779851	no	no	yes
ENSG00000178226	PRSS36	0.779851	no	no	yes
ENSG00000129437	KLK14	0.779851	no	no	yes
ENSG00000134812	GIF	0.779602	no	no	yes
ENSG00000090534	THPO	0.779436	no	no	yes
ENSG00000164411	GJB7	0.779436	no	no	yes
ENSG00000166118	SPATA19	0.779436	no	no	yes
ENSG00000259471	RP11-321F6.1	0.779436	no	no	yes
ENSG00000269699	ZIM2	0.779436	no	no	yes
ENSG00000168135	KCNJ4	0.779104	no	no	yes
ENSG00000244067	GSTA2	0.778785	no	no	yes
ENSG00000196844	PATE2	0.776949	no	no	yes
ENSG00000126778	SIX1	0.776949	no	no	yes
ENSG00000143119	CD53	0.776368	no	no	yes
ENSG00000183682	BMP8A	0.776119	no	no	yes
ENSG00000186603	HPDL	0.776119	no	no	yes
ENSG00000134184	GSTM1	0.776119	no	no	yes
ENSG00000160803	UBQLN4	0.776119	no	no	yes
ENSG00000163545	NUAK2	0.776119	no	no	yes
ENSG00000117009	KMO	0.776119	no	no	yes
ENSG00000183840	GPR39	0.776119	no	no	yes
ENSG00000232125	DYTN	0.776119	no	no	yes
ENSG00000174453	VWC2L	0.776119	no	no	yes
ENSG00000135898	GPR55	0.776119	no	no	yes
ENSG00000157119	KLHL40	0.776119	no	no	yes
ENSG00000121552	CSTA	0.776119	no	no	yes
ENSG00000156219	ART3	0.776119	no	no	yes
ENSG00000234602	MCIDAS	0.776119	no	no	yes
ENSG00000226650	KIF4B	0.776119	no	no	yes
ENSG00000188573	FBLL1	0.776119	no	no	yes
ENSG00000124827	GCM2	0.776119	no	no	yes
ENSG00000165171	WBSCR27	0.776119	no	no	yes
ENSG00000091138	SLC26A3	0.776119	no	no	yes
ENSG00000146809	ASB15	0.776119	no	no	yes
ENSG00000133878	DUSP26	0.776119	no	no	yes
ENSG00000010438	PRSS3	0.776119	no	no	yes
ENSG00000178645	C10orf53	0.776119	no	no	yes
ENSG00000154485	MMP21	0.776119	no	no	yes
ENSG00000180176	TH	0.776119	no	no	yes
ENSG00000175518	UBQLNL	0.776119	no	no	yes
ENSG00000173227	SYT12	0.776119	no	no	yes
ENSG00000120457	KCNJ5	0.776119	no	no	yes
ENSG00000080618	CPB2	0.776119	no	no	yes
ENSG00000173988	LRRC63	0.776119	no	no	yes
ENSG00000140057	AK7	0.776119	no	no	yes
ENSG00000167968	DNASE1L2	0.776119	no	no	yes
ENSG00000167377	ZNF23	0.776119	no	no	yes
ENSG00000141434	MEP1B	0.776119	no	no	yes
ENSG00000150656	CNDP1	0.776119	no	no	yes
ENSG00000124237	C20orf85	0.776119	no	no	yes
ENSG00000101187	SLCO4A1	0.776119	no	no	yes
ENSG00000100218	RTDR1	0.776119	no	no	yes
ENSG00000205542	TMSB4X	0.776119	no	no	yes
ENSG00000165349	SLC7A3	0.776119	no	no	yes
ENSG00000182508	LHFPL1	0.776119	no	no	yes
ENSG00000139865	TTC6	0.775871	no	no	yes
ENSG00000182053	TRIM49B	0.774627	no	no	yes
ENSG00000179751	SYCN	0.774627	no	no	yes
ENSG00000175538	KCNE3	0.774307	no	no	yes
ENSG00000100351	GRAP2	0.774129	no	no	yes
ENSG00000170477	KRT4	0.773632	no	no	yes
ENSG00000103313	MEFV	0.773632	no	no	yes
ENSG00000186265	BTLA	0.772803	no	no	yes
ENSG00000185313	SCN10A	0.772388	no	no	yes
ENSG00000244588	RAD21L1	0.772388	no	no	yes
ENSG00000175536	LIPT2	0.771973	no	no	yes
ENSG00000183196	CHST6	0.771973	no	no	yes
ENSG00000221887	HMSD	0.771973	no	no	yes
ENSG00000197279	ZNF165	0.771322	no	no	yes
ENSG00000184860	SDR42E1	0.771322	no	no	yes
ENSG00000237651	C2orf74	0.771144	no	no	yes
ENSG00000163331	DAPL1	0.771144	no	no	yes
ENSG00000121871	SLITRK3	0.771144	no	no	yes
ENSG00000110934	BIN2	0.771144	no	no	yes
ENSG00000165566	AMER2	0.771144	no	no	yes
ENSG00000100985	MMP9	0.771144	no	no	yes
ENSG00000129167	TPH1	0.769403	no	no	yes
ENSG00000110324	IL10RA	0.769154	no	no	yes
ENSG00000158473	CD1D	0.768657	no	no	yes
ENSG00000132681	ATP1A4	0.768657	no	no	yes
ENSG00000203724	C1orf53	0.768657	no	no	yes
ENSG00000134339	SAA2	0.768657	no	no	yes
ENSG00000170454	KRT75	0.768657	no	no	yes
ENSG00000198807	PAX9	0.768657	no	no	yes
ENSG00000149635	OCSTAMP	0.768657	no	no	yes
ENSG00000242220	TCP10L	0.768657	no	no	yes
ENSG00000178776	C5orf46	0.767496	no	no	yes
ENSG00000261652	C15orf65	0.767247	no	no	yes
ENSG00000188782	CATSPER4	0.766169	no	no	yes
ENSG00000000938	FGR	0.766169	no	no	yes
ENSG00000188800	TMCO2	0.766169	no	no	yes
ENSG00000164007	CLDN19	0.766169	no	no	yes
ENSG00000116882	HAO2	0.766169	no	no	yes
ENSG00000184270	HIST2H2AB	0.766169	no	no	yes
ENSG00000163154	TNFAIP8L2	0.766169	no	no	yes
ENSG00000132698	RAB25	0.766169	no	no	yes
ENSG00000163534	FCRL1	0.766169	no	no	yes
ENSG00000163564	PYHIN1	0.766169	no	no	yes
ENSG00000132185	FCRLA	0.766169	no	no	yes
ENSG00000198574	SH2D1B	0.766169	no	no	yes
ENSG00000117560	FASLG	0.766169	no	no	yes
ENSG00000122188	LAX1	0.766169	no	no	yes
ENSG00000136634	IL10	0.766169	no	no	yes
ENSG00000218819	TDRD15	0.766169	no	no	yes
ENSG00000115297	TLX2	0.766169	no	no	yes
ENSG00000136696	IL36B	0.766169	no	no	yes
ENSG00000128710	HOXD10	0.766169	no	no	yes
ENSG00000178562	CD28	0.766169	no	no	yes
ENSG00000163600	ICOS	0.766169	no	no	yes
ENSG00000173585	CCR9	0.766169	no	no	yes
ENSG00000172215	CXCR6	0.766169	no	no	yes
ENSG00000173578	XCR1	0.766169	no	no	yes
ENSG00000113905	HRG	0.766169	no	no	yes
ENSG00000128040	SPINK2	0.766169	no	no	yes
ENSG00000109208	SMR3A	0.766169	no	no	yes
ENSG00000163739	CXCL1	0.766169	no	no	yes
ENSG00000134061	CD180	0.766169	no	no	yes
ENSG00000196800	SPINK14	0.766169	no	no	yes
ENSG00000172568	FNDC9	0.766169	no	no	yes
ENSG00000171611	PTCRA	0.766169	no	no	yes
ENSG00000112116	IL17F	0.766169	no	no	yes
ENSG00000170162	VGLL2	0.766169	no	no	yes
ENSG00000253293	HOXA10	0.766169	no	no	yes
ENSG00000158517	NCF1	0.766169	no	no	yes
ENSG00000213413	PVRIG	0.766169	no	no	yes
ENSG00000130427	EPO	0.766169	no	no	yes
ENSG00000165076	PRSS37	0.766169	no	no	yes
ENSG00000078579	FGF20	0.766169	no	no	yes
ENSG00000131668	BARX1	0.766169	no	no	yes
ENSG00000148482	SLC39A12	0.766169	no	no	yes
ENSG00000165606	DRGX	0.766169	no	no	yes
ENSG00000214562	NUTM2D	0.766169	no	no	yes
ENSG00000119919	NKX2-3	0.766169	no	no	yes
ENSG00000175018	TEX36	0.766169	no	no	yes
ENSG00000254470	AP5B1	0.766169	no	no	yes
ENSG00000132744	ACY3	0.766169	no	no	yes
ENSG00000184293	CLECL1	0.766169	no	no	yes
ENSG00000165682	CLEC1B	0.766169	no	no	yes
ENSG00000256660	CLEC12B	0.766169	no	no	yes
ENSG00000183542	KLRC4	0.766169	no	no	yes
ENSG00000111537	IFNG	0.766169	no	no	yes
ENSG00000135094	SDS	0.766169	no	no	yes
ENSG00000120659	TNFSF11	0.766169	no	no	yes
ENSG00000092067	CEBPE	0.766169	no	no	yes
ENSG00000188869	TMC3	0.766169	no	no	yes
ENSG00000122254	HS3ST2	0.766169	no	no	yes
ENSG00000197272	IL27	0.766169	no	no	yes
ENSG00000102879	CORO1A	0.766169	no	no	yes
ENSG00000140678	ITGAX	0.766169	no	no	yes
ENSG00000132514	CLEC10A	0.766169	no	no	yes
ENSG00000184650	ODF4	0.766169	no	no	yes
ENSG00000233670	PIRT	0.766169	no	no	yes
ENSG00000259024	TVP23C-CDRT4	0.766169	no	no	yes
ENSG00000170298	LGALS9B	0.766169	no	no	yes
ENSG00000131746	TNS4	0.766169	no	no	yes
ENSG00000121053	EPX	0.766169	no	no	yes
ENSG00000186407	CD300E	0.766169	no	no	yes
ENSG00000125910	S1PR4	0.766169	no	no	yes
ENSG00000095932	C19orf77	0.766169	no	no	yes
ENSG00000182566	CLEC4G	0.766169	no	no	yes
ENSG00000096996	IL12RB1	0.766169	no	no	yes
ENSG00000175489	LRRC25	0.766169	no	no	yes
ENSG00000105369	CD79A	0.766169	no	no	yes
ENSG00000104783	KCNN4	0.766169	no	no	yes
ENSG00000142512	SIGLEC10	0.766169	no	no	yes
ENSG00000149651	SPINT4	0.766169	no	no	yes
ENSG00000101180	HRH3	0.766169	no	no	yes
ENSG00000184029	DSCR4	0.766169	no	no	yes
ENSG00000160224	AIRE	0.766169	no	no	yes
ENSG00000169575	VPREB1	0.766169	no	no	yes
ENSG00000099985	OSM	0.766169	no	no	yes
ENSG00000128383	APOBEC3A	0.766169	no	no	yes
ENSG00000188263	IL17REL	0.766169	no	no	yes
ENSG00000196664	TLR7	0.766169	no	no	yes
ENSG00000147138	GPR174	0.766169	no	no	yes
ENSG00000196767	POU3F4	0.766169	no	no	yes
ENSG00000133124	IRS4	0.766169	no	no	yes
ENSG00000075624	ACTB	0.765458	no	no	yes
ENSG00000205086	C2orf91	0.764925	no	no	yes
ENSG00000181215	C4orf50	0.764925	no	no	yes
ENSG00000111199	TRPV4	0.764925	no	no	yes
ENSG00000147437	GNRH1	0.764677	no	no	yes
ENSG00000132874	SLC14A2	0.764511	no	no	yes
ENSG00000196188	CTSE	0.763859	no	no	yes
ENSG00000055813	CCDC85A	0.763326	no	no	yes
ENSG00000187758	ADH1A	0.763326	no	no	yes
ENSG00000147488	ST18	0.763326	no	no	yes
ENSG00000184925	LCN12	0.763184	no	no	yes
ENSG00000016402	IL20RA	0.762852	no	no	yes
ENSG00000181240	SLC25A41	0.762438	no	no	yes
ENSG00000167895	TMC8	0.762189	no	no	yes
ENSG00000142583	SLC2A5	0.761194	no	no	yes
ENSG00000162460	TMEM82	0.761194	no	no	yes
ENSG00000187010	RHD	0.761194	no	no	yes
ENSG00000134668	SPOCD1	0.761194	no	no	yes
ENSG00000183317	EPHA10	0.761194	no	no	yes
ENSG00000196427	NBPF4	0.761194	no	no	yes
ENSG00000160781	PAQR6	0.761194	no	no	yes
ENSG00000185155	MIXL1	0.761194	no	no	yes
ENSG00000138100	TRIM54	0.761194	no	no	yes
ENSG00000071909	MYO3B	0.761194	no	no	yes
ENSG00000174844	DNAH12	0.761194	no	no	yes
ENSG00000109424	UCP1	0.761194	no	no	yes
ENSG00000164122	ASB5	0.761194	no	no	yes
ENSG00000082293	COL19A1	0.761194	no	no	yes
ENSG00000135549	PKIB	0.761194	no	no	yes
ENSG00000091128	LAMB4	0.761194	no	no	yes
ENSG00000106789	CORO2A	0.761194	no	no	yes
ENSG00000122877	EGR2	0.761194	no	no	yes
ENSG00000166800	LDHAL6A	0.761194	no	no	yes
ENSG00000109991	P2RX3	0.761194	no	no	yes
ENSG00000137707	BTG4	0.761194	no	no	yes
ENSG00000149300	C11orf52	0.761194	no	no	yes
ENSG00000111344	RASAL1	0.761194	no	no	yes
ENSG00000135116	HRK	0.761194	no	no	yes
ENSG00000215475	SIAH3	0.761194	no	no	yes
ENSG00000205436	EXOC3L4	0.761194	no	no	yes
ENSG00000169347	GP2	0.761194	no	no	yes
ENSG00000149927	DOC2A	0.761194	no	no	yes
ENSG00000154611	PSMA8	0.761194	no	no	yes
ENSG00000105278	ZFR2	0.761194	no	no	yes
ENSG00000179709	NLRP8	0.761194	no	no	yes
ENSG00000180509	KCNE1	0.761194	no	no	yes
ENSG00000166823	MESP1	0.760033	no	no	yes
ENSG00000144962	SPATA16	0.759701	no	no	yes
ENSG00000166707	ZCCHC18	0.759701	no	no	yes
ENSG00000095713	CRTAC1	0.759204	no	no	yes
ENSG00000124466	LYPD3	0.75918	no	no	yes
ENSG00000136541	ERMN	0.758706	no	no	yes
ENSG00000174607	UGT8	0.758706	no	no	yes
ENSG00000096264	NCR2	0.758706	no	no	yes
ENSG00000203690	TCP10	0.758706	no	no	yes
ENSG00000100448	CTSG	0.758706	no	no	yes
ENSG00000007038	PRSS21	0.758706	no	no	yes
ENSG00000159723	AGRP	0.758706	no	no	yes
ENSG00000134489	HRH4	0.758706	no	no	yes
ENSG00000141946	ZIM3	0.758706	no	no	yes
ENSG00000124194	GDAP1L1	0.758706	no	no	yes
ENSG00000113196	HAND1	0.75796	no	no	yes
ENSG00000197822	OCLN	0.757463	no	no	yes
ENSG00000138271	GPR87	0.757048	no	no	yes
ENSG00000115718	PROC	0.756397	no	no	yes
ENSG00000215217	C5orf49	0.756397	no	no	yes
ENSG00000105982	RNF32	0.756397	no	no	yes
ENSG00000188162	OTOG	0.756397	no	no	yes
ENSG00000143452	HORMAD1	0.756219	no	no	yes
ENSG00000144843	ADPRH	0.756219	no	no	yes
ENSG00000181631	P2RY13	0.756219	no	no	yes
ENSG00000113088	GZMK	0.756219	no	no	yes
ENSG00000164855	TMEM184A	0.756219	no	no	yes
ENSG00000147588	PMP2	0.756219	no	no	yes
ENSG00000187714	SLC18A3	0.756219	no	no	yes
ENSG00000134955	SLC37A2	0.756219	no	no	yes
ENSG00000175820	CCDC168	0.756219	no	no	yes
ENSG00000100867	DHRS2	0.756219	no	no	yes
ENSG00000183484	GPR132	0.756219	no	no	yes
ENSG00000089505	CMTM1	0.756219	no	no	yes
ENSG00000026559	KCNG1	0.756219	no	no	yes
ENSG00000213088	DARC	0.755864	no	no	yes
ENSG00000163673	DCLK3	0.755864	no	no	yes
ENSG00000183324	C15orf60	0.755473	no	no	yes
ENSG00000079385	CEACAM1	0.754869	no	no	yes
ENSG00000160185	UBASH3A	0.754726	no	no	yes
ENSG00000215704	CELA2B	0.754561	no	no	yes
ENSG00000152430	BOLL	0.754371	no	no	yes
ENSG00000205334	AC074091.13	0.754229	no	no	yes
ENSG00000143556	S100A7	0.753731	no	no	yes
ENSG00000181617	FDCSP	0.753731	no	no	yes
ENSG00000255537	AP000708.1	0.753731	no	no	yes
ENSG00000160188	RSPH1	0.753731	no	no	yes
ENSG00000163814	CDCP1	0.752488	no	no	yes
ENSG00000168081	PNOC	0.752488	no	no	yes
ENSG00000184908	CLCNKB	0.751244	no	no	yes
ENSG00000188015	S100A3	0.751244	no	no	yes
ENSG00000162739	SLAMF6	0.751244	no	no	yes
ENSG00000203747	FCGR3A	0.751244	no	no	yes
ENSG00000152672	CLEC4F	0.751244	no	no	yes
ENSG00000128709	HOXD9	0.751244	no	no	yes
ENSG00000163823	CCR1	0.751244	no	no	yes
ENSG00000187492	CDHR4	0.751244	no	no	yes
ENSG00000109158	GABRA4	0.751244	no	no	yes
ENSG00000169245	CXCL10	0.751244	no	no	yes
ENSG00000249160	RP11-1C1.5	0.751244	no	no	yes
ENSG00000145649	GZMA	0.751244	no	no	yes
ENSG00000175857	GAPT	0.751244	no	no	yes
ENSG00000164185	ZNF474	0.751244	no	no	yes
ENSG00000197479	PCDHB11	0.751244	no	no	yes
ENSG00000237541	HLA-DQA2	0.751244	no	no	yes
ENSG00000124731	TREM1	0.751244	no	no	yes
[truncated: 17,168 more rows]
